# Supplementary material for: 1-[2-(2,4-Dichloro­benz­yloxy)-2-(furan-2-yl)eth­yl]-1H-benzotriazole
Source: Acta Crystallogr Sect E Struct Rep Online. 2011 Dec 17;68(Pt 1):o139–40. doi: 10.1107/S1600536811053104 (PMC3254483; doi:10.1107/S1600536811053104)
Supplement: Supplementary file 2 [file e-68-0o139-Isup2.hkl]

#
# h,k,l, Fc-squared, Fo-squared, sigma(Fo-squared) and status flag
#
data_I
_shelx_title ' mbth28 in P 21/c'
_shelx_refln_list_code          4
_shelx_F_calc_maximum      163.16
_exptl_crystal_F_000       800.00
_reflns_d_resolution_high  0.7684
 
loop_
 _symmetry_equiv_pos_as_xyz
 'x, y, z'
 '-x, y+1/2, -z+1/2'
 '-x, -y, -z'
 'x, -y-1/2, z-1/2'
 
_cell_length_a    11.5452
_cell_length_b    20.0350
_cell_length_c     8.3317
_cell_angle_alpha  90.000
_cell_angle_beta  105.598
_cell_angle_gamma  90.000
 
_shelx_F_squared_multiplier     1.000
 
loop_
 _refln_index_h
 _refln_index_k
 _refln_index_l
 _refln_F_squared_calc
 _refln_F_squared_meas
 _refln_F_squared_sigma
 _refln_observed_status
   2   0   0      241.07      220.67     21.79 o
   3   0   0      477.07      422.59     14.26 o
   4   0   0     4508.03     4213.78     88.40 o
   5   0   0     5598.05     5580.84    213.42 o
   6   0   0     2826.71     2903.86     92.94 o
   7   0   0      485.32      479.63     22.46 o
   8   0   0      893.80      923.07     40.65 o
   9   0   0       21.45       17.19     11.84 o
  10   0   0      676.00      636.68     39.03 o
  11   0   0     1053.09     1106.07    129.93 o
  12   0   0      164.74      164.56     35.51 o
  13   0   0      179.24      233.10     43.22 o
  14   0   0       63.54       72.30     33.19 o
   2   1   0      202.98      160.53      9.36 o
   3   1   0     4280.15     4045.90     55.12 o
   4   1   0       75.81       68.98      2.97 o
   5   1   0        0.28        6.67      2.58 o
   6   1   0      555.03      638.50     21.27 o
   7   1   0      716.21      709.01     24.29 o
   8   1   0     1081.65     1114.04     42.35 o
   9   1   0        1.60        6.25      8.09 o
  10   1   0      580.28      520.10     26.58 o
  11   1   0      130.32      145.15     15.42 o
  12   1   0      320.44      375.67     49.79 o
  13   1   0       36.11       -5.05     21.10 o
  14   1   0       36.13       16.77     19.04 o
   2   2   0     1334.76     1215.12     24.05 o
   3   2   0     5744.88     5356.21     84.97 o
   4   2   0     2453.81     2171.80     35.95 o
   5   2   0      297.23      288.10      8.11 o
   6   2   0      321.54      374.64      8.89 o
   7   2   0        1.89        0.30      3.69 o
   8   2   0       80.60       92.93     11.69 o
   9   2   0     2521.13     2631.84     79.06 o
  10   2   0      126.51      135.59     18.27 o
  11   2   0       26.01       20.49      9.83 o
  12   2   0        8.55      -10.77     11.54 o
  13   2   0      142.01      143.93     20.09 o
  14   2   0      249.58      223.25     24.91 o
   1   3   0      331.63      319.40      7.18 o
   2   3   0        0.29        3.19      1.11 o
   3   3   0     1682.55     1574.18     24.49 o
   4   3   0      446.52      449.62      8.87 o
   5   3   0      129.99      107.54      3.22 o
   6   3   0     4016.17     4186.05     71.65 o
   7   3   0        9.24        9.74      3.39 o
   8   3   0      169.73      156.23      6.11 o
   9   3   0      518.87      533.75     19.57 o
  10   3   0      329.96      358.86     20.26 o
  11   3   0      425.56      372.31     50.94 o
  12   3   0        0.80       -9.38     12.23 o
  13   3   0       56.10       57.43     22.38 o
  14   3   0       65.49       26.31     18.78 o
   0   4   0     2358.48     2334.78     72.32 o
   1   4   0     3079.49     3100.40     63.81 o
   2   4   0     2123.06     2024.85     32.87 o
   3   4   0       23.08       19.73      1.73 o
   4   4   0      772.82      765.15     13.30 o
   5   4   0      338.29      293.17      6.43 o
   6   4   0     1837.48     1895.77     29.98 o
   7   4   0     2438.46     2440.63     46.46 o
   8   4   0     1042.23     1077.96     25.45 o
   9   4   0      731.53      750.13     19.29 o
  10   4   0        3.03       -2.68      6.97 o
  11   4   0       20.00       21.59     10.29 o
  12   4   0       16.73        8.71     13.74 o
  13   4   0       49.21       17.11     19.47 o
  14   4   0      165.87      156.69     24.98 o
   1   5   0      765.33      726.82     14.49 o
   2   5   0      116.97      104.21      3.99 o
   3   5   0      119.14      133.10      3.99 o
   4   5   0       99.21       98.78      3.30 o
   5   5   0       76.79       81.44      3.09 o
   6   5   0     1146.08     1093.70     24.75 o
   7   5   0      285.36      319.44      7.76 o
   8   5   0     1552.76     1538.88     44.83 o
   9   5   0        6.89       11.21      2.92 o
  10   5   0      201.10      211.78     12.54 o
  11   5   0      254.17      282.76     18.83 o
  12   5   0        2.64      -10.75     10.75 o
  13   5   0      100.32      158.80     23.75 o
  14   5   0       90.52       95.68     21.23 o
   0   6   0     2079.11     2046.48     51.56 o
   1   6   0      249.02      241.36      6.47 o
   2   6   0      627.16      575.46     12.16 o
   3   6   0       59.29       49.34      2.57 o
   4   6   0      141.54      132.76      6.01 o
   5   6   0     1323.56     1343.75     22.86 o
   6   6   0      502.57      453.84      9.22 o
   7   6   0      984.57     1051.60     23.80 o
   8   6   0        6.79        5.09      2.73 o
   9   6   0      935.10      961.06     33.44 o
  10   6   0        0.17        5.39      3.63 o
  11   6   0      420.87      502.57     38.77 o
  12   6   0       77.38       40.81     22.52 o
  13   6   0      517.31      561.92     37.01 o
  14   6   0       12.57       23.35     18.73 o
   1   7   0       17.82       12.17      2.54 o
   2   7   0     2579.17     2470.99     46.15 o
   3   7   0     2183.99     1982.13     33.94 o
   4   7   0      762.66      813.72     15.62 o
   5   7   0      250.69      317.09      7.36 o
   6   7   0       24.90       29.72      2.81 o
   7   7   0      455.03      452.34     10.48 o
   8   7   0     1636.14     1713.25     36.64 o
   9   7   0       46.86       41.26      3.39 o
  10   7   0        6.38        8.32      4.11 o
  11   7   0        3.37        1.97      6.73 o
  12   7   0       47.92       22.90     19.41 o
  13   7   0      227.34      184.73     32.93 o
   0   8   0      496.57      544.43     16.76 o
   1   8   0       13.37        6.81      2.52 o
   2   8   0       39.84       39.80      2.87 o
   3   8   0     1041.66     1119.13     18.25 o
   4   8   0     3891.88     4066.23     65.97 o
   5   8   0      762.47      724.41     14.45 o
   6   8   0     1021.57     1030.44     19.11 o
   7   8   0       21.10       15.27      2.88 o
   8   8   0     1491.94     1498.34     32.67 o
   9   8   0      917.78      902.11     24.65 o
  10   8   0       23.61       26.80      2.45 o
  11   8   0        0.13       -3.63      3.75 o
  12   8   0        5.12        6.55     10.73 o
  13   8   0      106.83       80.03     18.09 o
   1   9   0     6387.43     6301.36     90.13 o
   2   9   0      297.93      296.92      9.55 o
   3   9   0      212.65      226.49      6.49 o
   4   9   0      280.49      243.64      9.73 o
   5   9   0        1.07       -0.77      2.50 o
   6   9   0     3197.77     3215.62     55.47 o
   7   9   0      127.58      121.88      5.09 o
   8   9   0        1.08        1.07      2.83 o
   9   9   0     1859.35     1912.82     48.29 o
  10   9   0        1.05       -2.31      2.87 o
  11   9   0      136.85      125.78     13.00 o
  12   9   0      568.88      640.69     31.84 o
  13   9   0      143.74      132.35     21.20 o
   0  10   0     2406.76     2333.44     70.77 o
   1  10   0     1875.69     2040.98     33.54 o
   2  10   0     1104.23     1162.32     21.14 o
   3  10   0       16.28       14.91      2.73 o
   4  10   0      544.80      536.59     12.40 o
   5  10   0      548.38      493.14     11.09 o
   6  10   0      211.07      230.57      6.95 o
   7  10   0      210.06      214.80      7.08 o
   8  10   0        0.18       -0.56      2.91 o
   9  10   0      207.83      219.53     10.02 o
  10  10   0     1530.15     1650.01     40.36 o
  11  10   0       44.11       35.88      5.18 o
  12  10   0       79.11       84.62     16.94 o
  13  10   0       66.67       63.14     25.25 o
   1  11   0      307.20      350.06      9.48 o
   2  11   0       10.58        0.98      2.64 o
   3  11   0     1207.40     1193.12     24.52 o
   4  11   0      130.73      133.08      5.72 o
   5  11   0      252.36      292.57      8.58 o
   6  11   0      542.97      583.93     18.22 o
   7  11   0        1.23        2.10      3.04 o
   8  11   0      130.13      132.65      6.50 o
   9  11   0      488.31      486.11     14.74 o
  10  11   0     1674.35     1801.86     50.97 o
  11  11   0       19.49       19.48      8.47 o
  12  11   0        0.21       -0.70     12.64 o
  13  11   0      315.34      274.14     26.79 o
   0  12   0       83.23       66.94      7.23 o
   1  12   0      300.01      306.80     13.66 o
   2  12   0     2481.62     2637.00     48.21 o
   3  12   0        2.74        8.58      2.97 o
   4  12   0      925.91      984.25     18.27 o
   5  12   0        6.98        9.09      3.16 o
   6  12   0       44.01       36.14      3.69 o
   7  12   0     1718.12     1789.47     36.99 o
   8  12   0       44.33       45.79      5.75 o
   9  12   0      614.48      634.94     17.49 o
  10  12   0      111.25      122.91     10.63 o
  11  12   0        1.35       -1.82      6.47 o
  12  12   0      142.41      111.45     26.33 o
   1  13   0      178.54      216.32      8.22 o
   2  13   0       88.24       83.44      5.13 o
   3  13   0       23.23       39.13      4.80 o
   4  13   0      245.62      290.29      8.80 o
   5  13   0      113.57      115.90      6.05 o
   6  13   0      117.54      110.45      5.68 o
   7  13   0      199.37      190.13      7.60 o
   8  13   0       21.09       22.78      4.46 o
   9  13   0       51.19       46.23      6.53 o
  10  13   0      210.72      215.35     13.43 o
  11  13   0        3.10        3.31      6.48 o
  12  13   0       16.88       19.76     20.75 o
   0  14   0     3137.71     3336.96     66.59 o
   1  14   0       71.10       68.45      5.47 o
   2  14   0      628.42      586.54     14.53 o
   3  14   0      413.67      434.10     11.95 o
   4  14   0        4.20        2.88      3.24 o
   5  14   0      747.78      759.09     17.88 o
   6  14   0       13.85       16.14      3.92 o
   7  14   0       59.95       61.63      5.28 o
   8  14   0      240.86      237.09     10.25 o
   9  14   0        8.75       11.79      5.55 o
  10  14   0       92.42       94.05     12.63 o
  11  14   0        2.02        8.08      7.84 o
  12  14   0       62.48       63.75     11.67 o
   1  15   0      537.62      528.89     23.50 o
   2  15   0      232.10      248.77      9.09 o
   3  15   0      489.85      545.49     14.50 o
   4  15   0       20.99       31.88      4.51 o
   5  15   0      178.36      182.26      9.73 o
   6  15   0      154.93      185.94     11.47 o
   7  15   0      720.30      699.40     19.30 o
   8  15   0       25.11       14.56      4.70 o
   9  15   0       65.54       51.22      6.81 o
  10  15   0       31.30       19.67     10.40 o
  11  15   0       33.64       46.89     17.11 o
   0  16   0      893.35      949.85     31.99 o
   1  16   0     2857.48     2968.72     48.54 o
   2  16   0      954.50      970.43     22.90 o
   3  16   0      391.33      364.32     11.59 o
   4  16   0     1088.30     1066.00     25.02 o
   5  16   0      180.20      193.07     10.93 o
   6  16   0      124.84      146.47      9.95 o
   7  16   0        6.84        0.40      5.32 o
   8  16   0       33.11       15.82      5.57 o
   9  16   0      447.82      449.13     21.98 o
  10  16   0      555.72      583.84     31.71 o
  11  16   0        0.58        2.10     20.58 o
   1  17   0       27.38       20.66      5.38 o
   2  17   0     3307.27     3462.71     67.28 o
   3  17   0      231.22      231.25     10.74 o
   4  17   0      383.74      374.27     13.94 o
   5  17   0       16.89       24.47      5.75 o
   6  17   0     1051.33     1091.11     31.47 o
   7  17   0       15.35       22.73      5.02 o
   8  17   0       79.87       70.45      7.17 o
   9  17   0        0.02        3.20      7.83 o
  10  17   0      108.43      104.27     16.84 o
   0  18   0      338.04      377.99     18.38 o
   1  18   0       22.43       14.55      6.12 o
   2  18   0        0.35        3.52      5.06 o
   3  18   0      202.25      196.34     10.28 o
   4  18   0       56.86       46.16      7.91 o
   5  18   0       37.61       43.58      6.91 o
   6  18   0      452.93      501.64     20.11 o
   7  18   0      138.12      136.21      9.25 o
   8  18   0       23.39       14.31      6.42 o
   9  18   0        2.69        3.96     15.18 o
  10  18   0      366.91      362.26     33.06 o
   1  19   0     1400.41     1442.29     36.91 o
   2  19   0        1.09       -2.15      4.27 o
   3  19   0       14.93       13.80      5.73 o
   4  19   0        0.35        0.84      6.79 o
   5  19   0      315.50      327.06     15.94 o
   6  19   0        3.28       10.41      6.19 o
   7  19   0      490.23      508.09     25.42 o
   8  19   0       59.22       68.68     13.99 o
   9  19   0       64.20       99.68     24.89 o
   0  20   0       39.66       28.53     10.47 o
   1  20   0      208.94      211.70     10.32 o
   2  20   0      238.28      243.94     12.00 o
   3  20   0       60.08       40.76      7.45 o
   4  20   0      175.13      190.94     11.42 o
   5  20   0        2.32        4.16      7.65 o
   6  20   0        6.05        9.90      7.63 o
   7  20   0      288.22      288.91     20.04 o
   8  20   0       11.36       11.40     13.93 o
   9  20   0      346.69      322.18     36.67 o
   1  21   0      199.36      228.12     13.13 o
   2  21   0      179.36      163.97     10.76 o
   3  21   0        6.48        5.97      9.74 o
   4  21   0       21.02       13.58      7.00 o
   5  21   0       84.90       98.08      9.45 o
   6  21   0       24.37       25.25     10.04 o
   7  21   0      107.11       97.19     16.57 o
   8  21   0      344.51      411.83     38.44 o
   0  22   0       68.81       52.09     15.92 o
   1  22   0      164.97      159.61     11.11 o
   2  22   0       52.30       60.52      8.06 o
   3  22   0      850.62      859.81     29.99 o
   4  22   0      103.81      103.41     13.16 o
   5  22   0      110.09       86.77     14.53 o
   6  22   0        0.16       -2.39     10.87 o
   7  22   0      107.12       80.73     17.70 o
   1  23   0      211.38      186.36     13.82 o
   2  23   0      159.26      151.27     11.88 o
   3  23   0       75.91       34.10     13.02 o
   4  23   0      192.03      220.05     31.79 o
   5  23   0      185.39      191.43     20.23 o
   6  23   0        2.85       12.73     12.70 o
   0  24   0       14.99       -0.95      9.20 o
   1  24   0       48.52       68.94     12.10 o
   2  24   0      237.38      203.44     20.83 o
   3  24   0       14.91       -0.31     10.92 o
   4  24   0       95.68       91.65     15.62 o
   5  24   0       48.80       72.61     16.84 o
   1  25   0       24.04       12.49     13.23 o
   2  25   0      231.93      258.24     22.96 o
   3  25   0      171.62      132.51     16.99 o
   4  25   0       40.95       11.24     17.73 o
   0  26   0      169.54      166.09     26.23 o
 -14   1   1       32.09       27.67     17.03 o
 -13   1   1      755.12      797.70     73.71 o
 -12   1   1        2.39        3.26     14.76 o
 -11   1   1       19.98       26.64     12.07 o
 -10   1   1        9.90        7.81      9.81 o
  -9   1   1      428.61      398.32     32.68 o
  -8   1   1       69.92       51.76      4.82 o
  -7   1   1      868.49      885.49     14.72 o
  -6   1   1     6354.32     6744.88     97.45 o
  -5   1   1    11898.32    12114.90    144.59 o
  -4   1   1     9659.05     9426.56    105.97 o
  -3   1   1     4674.25     4409.41     48.19 o
  -2   1   1     3073.36     2899.75     36.28 o
   1   1   1    15996.58    14047.94    403.14 o
   2   1   1     1292.93     1129.31     15.35 o
   3   1   1      310.32      290.02      5.89 o
   4   1   1       95.32       74.11      2.43 o
   5   1   1     1524.62     1537.05     37.19 o
   6   1   1     1050.36     1058.14     28.67 o
   7   1   1      337.95      338.27     20.72 o
   8   1   1       10.59        5.60      7.32 o
   9   1   1       33.41       29.87     10.66 o
  10   1   1      347.46      377.59     19.75 o
  11   1   1      801.88      890.02     49.26 o
  12   1   1      429.03      482.35     43.41 o
  13   1   1      135.83      140.18     22.74 o
 -14   2   1       47.91       64.27     21.45 o
 -13   2   1      208.94      269.51     33.02 o
 -12   2   1       75.86       68.76     16.82 o
 -11   2   1      994.68      883.14     40.10 o
 -10   2   1      244.41      250.22     15.10 o
  -9   2   1      241.06      242.53      9.87 o
  -8   2   1      101.23      134.01      4.17 o
  -7   2   1      766.16      805.75     15.16 o
  -6   2   1      823.01      815.19     14.31 o
  -5   2   1       26.65       18.46      2.40 o
  -4   2   1     2206.78     2082.04     23.35 o
  -3   2   1      914.45      876.61     11.25 o
  -2   2   1    24185.91    22846.61    241.57 o
  -1   2   1     1251.61     1110.70     30.11 o
   0   2   1       52.45       48.03      2.81 o
   1   2   1    12680.23    11662.13    153.38 o
   2   2   1    14830.85    13655.42    154.05 o
   3   2   1      124.63      112.38      3.81 o
   4   2   1      419.28      379.45      7.82 o
   5   2   1      652.45      701.65     18.80 o
   6   2   1     2239.17     2456.86     45.40 o
   7   2   1      546.83      497.34     20.13 o
   8   2   1        0.96        1.98      9.80 o
   9   2   1      121.08      124.61     12.75 o
  10   2   1      270.90      238.33     20.49 o
  11   2   1      244.80      163.14     20.03 o
  12   2   1      298.62      372.91     30.98 o
  13   2   1       41.15       64.80     16.33 o
 -14   3   1      280.30      312.32     47.98 o
 -13   3   1      109.11      130.94     41.42 o
 -12   3   1        0.04        6.27     13.35 o
 -11   3   1      280.57      282.56     29.00 o
 -10   3   1      275.75      246.91     18.04 o
  -9   3   1     2321.54     2380.52     51.28 o
  -8   3   1      165.11      168.36      7.63 o
  -7   3   1     1374.75     1530.66     24.95 o
  -6   3   1     2350.51     2541.38     31.48 o
  -5   3   1      339.26      306.54      5.98 o
  -4   3   1     1665.13     1547.91     19.88 o
  -3   3   1       32.38       32.63      2.49 o
  -2   3   1        0.93        5.81      1.83 o
  -1   3   1      486.03      462.69     10.35 o
   0   3   1      214.39      210.06      5.64 o
   1   3   1    11535.46    10787.40    169.57 o
   2   3   1     8761.71     8210.53    116.20 o
   3   3   1      721.52      629.84     10.84 o
   4   3   1      161.08      136.20      4.00 o
   5   3   1      179.70      207.65      6.10 o
   6   3   1     6313.59     6648.65    139.80 o
   7   3   1       87.03       87.86      5.45 o
   8   3   1      539.30      527.12     22.53 o
   9   3   1      274.92      252.22     20.85 o
  10   3   1        8.87        6.67      9.20 o
  11   3   1       22.71       34.98     11.38 o
  12   3   1      271.76      253.12     30.88 o
  13   3   1      163.15      176.82     23.45 o
 -14   4   1      340.98      334.30     36.36 o
 -13   4   1       93.55      105.80     21.56 o
 -12   4   1      189.64      194.89     25.07 o
 -11   4   1      252.80      290.49     36.36 o
 -10   4   1       86.47       82.65      4.78 o
  -9   4   1       12.09       15.67      3.87 o
  -8   4   1      664.07      686.03     15.90 o
  -7   4   1     2256.80     2271.96     34.23 o
  -6   4   1      638.13      614.77     10.75 o
  -5   4   1       68.28       59.10      3.01 o
  -4   4   1     3430.55     3254.63     44.21 o
  -3   4   1       45.17       57.77      2.74 o
  -2   4   1    26622.09    24851.90    304.45 o
  -1   4   1       13.69       20.24      1.87 o
   0   4   1    16622.31    15609.81    208.93 o
   1   4   1    12986.89    12494.16    199.27 o
   2   4   1       95.69      106.68      3.39 o
   3   4   1     1142.90     1050.49     18.48 o
   4   4   1     3207.24     3079.11     52.01 o
   5   4   1     1520.11     1595.35     27.12 o
   6   4   1     2584.27     2446.05     42.15 o
   7   4   1     1046.09     1032.35     27.58 o
   8   4   1        2.18        8.83      3.88 o
   9   4   1        0.43        7.76      6.99 o
  10   4   1      172.00      176.72     14.48 o
  11   4   1     1763.74     1830.76     73.68 o
  12   4   1       59.02       51.51     14.87 o
  13   4   1        9.95       36.78     18.05 o
 -14   5   1       46.41       64.39     35.89 o
 -13   5   1      482.70      549.64     40.17 o
 -12   5   1      111.92      130.26     19.43 o
 -11   5   1     1372.90     1447.79     53.44 o
 -10   5   1       73.02       68.04     10.20 o
  -9   5   1      285.33      301.89     10.66 o
  -8   5   1      304.19      316.87     13.68 o
  -7   5   1      103.44       96.77      4.59 o
  -6   5   1       25.53       31.91      2.70 o
  -5   5   1      561.38      499.72      9.04 o
  -4   5   1     1755.12     1638.59     22.07 o
  -3   5   1      453.43      444.85      8.46 o
  -2   5   1    10469.42    10023.40    123.77 o
  -1   5   1     2824.53     2541.54     40.62 o
   0   5   1     1078.29      991.92     19.52 o
   1   5   1       70.68       73.37      4.90 o
   2   5   1     4941.01     5028.02     73.68 o
   3   5   1      726.59      667.82     12.38 o
   4   5   1     1198.29     1154.23     19.82 o
   5   5   1     2796.68     2856.08     44.85 o
   6   5   1        2.95        4.06      2.18 o
   7   5   1      141.54      138.45      4.46 o
   8   5   1      155.07      141.21      6.76 o
   9   5   1      662.59      679.02     19.82 o
  10   5   1     1583.81     1657.47     48.36 o
  11   5   1       95.47       87.51     10.95 o
  12   5   1       17.33       -6.52     12.90 o
  13   5   1       18.35        9.22     23.57 o
 -14   6   1      115.20      155.32     28.05 o
 -13   6   1      194.38      218.19     23.90 o
 -12   6   1      210.54      230.74     24.37 o
 -11   6   1      540.38      527.61     29.38 o
 -10   6   1      248.87      257.05     15.50 o
  -9   6   1      172.69      149.34      6.49 o
  -8   6   1     2105.24     2224.05     39.16 o
  -7   6   1       70.92       65.88      3.84 o
  -6   6   1       11.09       14.77      2.67 o
  -5   6   1     3711.34     3746.31     46.83 o
  -4   6   1     1121.05     1084.94     16.05 o
  -3   6   1    15047.15    14969.98    169.86 o
  -2   6   1     1283.21     1384.88     19.70 o
  -1   6   1     1399.42     1350.44     22.58 o
   0   6   1     4686.31     4678.49     74.28 o
   1   6   1       30.69       36.12      3.69 o
   2   6   1     4205.38     4151.57     69.17 o
   3   6   1     3422.41     3339.06     55.52 o
   4   6   1      356.97      354.47      8.59 o
   5   6   1       22.92       37.42      2.92 o
   6   6   1       66.68       65.14      4.66 o
   7   6   1      790.98      740.41     19.37 o
   8   6   1     2775.08     2870.88     65.69 o
   9   6   1        2.27        3.53      3.09 o
  10   6   1      198.65      193.48     10.86 o
  11   6   1       68.67       31.41     16.24 o
  12   6   1       18.24       16.44     14.29 o
  13   6   1      250.18      292.63     53.26 o
 -14   7   1       93.26       68.96     21.96 o
 -13   7   1       19.96      -11.67     40.65 o
 -12   7   1       25.22       21.87      6.84 o
 -11   7   1        0.01       -1.87      3.36 o
 -10   7   1     1472.54     1546.00     35.36 o
  -9   7   1        5.13        4.07      2.36 o
  -8   7   1      628.54      632.03     15.77 o
  -7   7   1      745.51      765.28     15.41 o
  -6   7   1       73.88       88.31      4.29 o
  -5   7   1       84.74       80.58      5.38 o
  -4   7   1      413.83      367.76      7.47 o
  -3   7   1     1659.94     1794.98     24.51 o
  -2   7   1      516.49      554.57     11.17 o
  -1   7   1       94.99      101.37      4.90 o
   0   7   1      497.03      484.47     10.89 o
   1   7   1     5172.90     5082.18     82.93 o
   2   7   1       18.32       18.51      2.85 o
   3   7   1      252.95      221.40      5.43 o
   4   7   1       18.68       12.36      2.73 o
   5   7   1      319.88      311.10      7.89 o
   6   7   1        0.56        2.79      2.43 o
   7   7   1     2055.57     2053.91     43.13 o
   8   7   1       55.09       45.06      3.82 o
   9   7   1        1.77        1.97      2.51 o
  10   7   1       84.71       85.49      7.11 o
  11   7   1       25.88       14.70     11.78 o
  12   7   1        2.38      -10.67     10.67 o
  13   7   1        5.47       25.22     19.52 o
 -14   8   1        4.01        8.60     22.64 o
 -13   8   1      575.93      591.97     58.66 o
 -12   8   1      472.95      496.96     45.27 o
 -11   8   1        4.18       -0.42      3.23 o
 -10   8   1       56.17       55.45      4.71 o
  -9   8   1     1426.83     1411.68     28.02 o
  -8   8   1       65.10       63.22      4.20 o
  -7   8   1     1045.69     1058.40     21.58 o
  -6   8   1      556.62      500.97     10.38 o
  -5   8   1     1294.17     1282.85     19.16 o
  -4   8   1     1774.36     1895.91     30.69 o
  -3   8   1      948.00      853.55     16.98 o
  -2   8   1     1202.79     1212.79     20.02 o
  -1   8   1     1724.71     1597.16     26.99 o
   0   8   1     3711.29     3687.34     57.62 o
   1   8   1        4.87        7.64      3.21 o
   2   8   1      721.90      716.40     14.53 o
   3   8   1      493.81      501.93     11.45 o
   4   8   1     2000.97     2074.86     37.19 o
   5   8   1       21.97       18.80      2.88 o
   6   8   1      389.40      400.93     10.93 o
   7   8   1     1500.73     1584.47     33.47 o
   8   8   1      954.26      948.72     24.94 o
   9   8   1      214.64      206.00      9.66 o
  10   8   1      295.51      293.13     24.03 o
  11   8   1       97.57      100.50     12.80 o
  12   8   1       95.96       70.55     29.79 o
  13   8   1      303.10      290.81     24.75 o
 -13   9   1       63.49      102.85     20.49 o
 -12   9   1        3.13       14.06     15.94 o
 -11   9   1       60.45       57.12      4.55 o
 -10   9   1      150.18      151.66      7.52 o
  -9   9   1      320.81      340.53      9.41 o
  -8   9   1      829.86      838.64     21.14 o
  -7   9   1      563.78      541.95     12.78 o
  -6   9   1      125.61      116.44      4.78 o
  -5   9   1       67.81       71.43      4.56 o
  -4   9   1     2228.58     2422.89     35.53 o
  -3   9   1      537.57      640.88     12.88 o
  -2   9   1       12.65       22.15      3.41 o
  -1   9   1       20.01       21.00      4.58 o
   0   9   1       88.89       86.37      4.63 o
   1   9   1      429.34      532.67     12.82 o
   2   9   1      660.37      735.04     16.47 o
   3   9   1      768.18      816.16     14.94 o
   4   9   1      225.52      221.29      7.91 o
   5   9   1       25.65       25.78      3.54 o
   6   9   1      102.53      110.31      6.05 o
   7   9   1      143.98      178.83     10.94 o
   8   9   1     1659.55     1681.11     30.01 o
   9   9   1       15.67       24.10      3.27 o
  10   9   1       61.38       51.31      3.80 o
  11   9   1      322.54      299.00     21.27 o
  12   9   1       75.19       61.04     15.75 o
  13   9   1       20.45       15.37     35.51 o
 -13  10   1       15.99       31.65     16.13 o
 -12  10   1      463.62      444.75     48.48 o
 -11  10   1       78.08       81.52      8.74 o
 -10  10   1       51.64       58.36      4.82 o
  -9  10   1       14.07       12.83      3.32 o
  -8  10   1      661.12      677.23     17.07 o
  -7  10   1     1756.96     1808.53     34.07 o
  -6  10   1     1417.68     1476.36     25.21 o
  -5  10   1      233.61      205.05      9.20 o
  -4  10   1      475.14      449.29     11.64 o
  -3  10   1     2378.39     2596.19     36.84 o
  -2  10   1     1220.38     1246.34     21.74 o
  -1  10   1     1782.43     1704.16     31.45 o
   0  10   1      771.01      764.81     15.27 o
   1  10   1      943.26      911.51     18.12 o
   2  10   1     1098.33     1262.21     23.69 o
   3  10   1     1388.91     1494.18     24.63 o
   4  10   1     1602.42     1610.91     29.32 o
   5  10   1       95.31       95.45      5.31 o
   6  10   1     1523.61     1600.60     35.91 o
   7  10   1     1203.81     1208.96     28.99 o
   8  10   1      503.40      482.21     15.14 o
   9  10   1      100.99       91.22      6.38 o
  10  10   1      132.14      137.74      7.58 o
  11  10   1      206.17      219.07     17.45 o
  12  10   1       15.33       34.31     21.49 o
 -13  11   1        2.52       -1.02     16.25 o
 -12  11   1       83.58       78.68     11.85 o
 -11  11   1      180.46      165.39     13.22 o
 -10  11   1      235.59      219.55      9.40 o
  -9  11   1      243.71      234.60      9.78 o
  -8  11   1       49.11       51.09      4.60 o
  -7  11   1      719.00      750.64     19.13 o
  -6  11   1        3.97        1.57      3.07 o
  -5  11   1      230.34      225.61      8.24 o
  -4  11   1       23.01       15.00      3.63 o
  -3  11   1     1605.92     1706.88     29.08 o
  -2  11   1       34.50       30.48      3.40 o
  -1  11   1     1850.08     1971.83     30.74 o
   0  11   1        0.19        0.40      2.96 o
   1  11   1      511.06      509.85     11.25 o
   2  11   1      117.23      108.60      5.45 o
   3  11   1      135.49      121.46      6.72 o
   4  11   1      304.53      312.70      8.01 o
   5  11   1      337.80      413.31     10.54 o
   6  11   1      148.21      140.44      6.83 o
   7  11   1      647.10      619.01     21.30 o
   8  11   1      206.01      185.13      7.90 o
   9  11   1       86.90       81.36      6.02 o
  10  11   1      618.98      678.07     18.84 o
  11  11   1      650.20      386.28     39.82 o
  12  11   1        0.08       12.50     19.63 o
 -13  12   1       14.76        4.34     14.18 o
 -12  12   1       46.84       40.06      7.59 o
 -11  12   1      553.78      489.88     36.28 o
 -10  12   1      349.74      352.43     11.23 o
  -9  12   1       22.25       24.71      4.72 o
  -8  12   1      106.93      112.37      6.46 o
  -7  12   1       52.64       64.24      5.02 o
  -6  12   1      372.74      343.86     10.49 o
  -5  12   1       20.45       25.34      3.93 o
  -4  12   1       31.92       23.40      3.51 o
  -3  12   1     2433.22     2495.74     40.19 o
  -2  12   1      470.25      492.48     12.35 o
  -1  12   1      332.82      344.17     10.37 o
   0  12   1     1017.08     1051.14     19.79 o
   1  12   1       85.89       97.25      4.99 o
   2  12   1     3204.91     3193.32     47.08 o
   3  12   1      498.24      448.31     11.99 o
   4  12   1      665.96      649.89     15.91 o
   5  12   1      210.94      217.80      7.86 o
   6  12   1       87.13       81.68      6.66 o
   7  12   1      856.96      923.61     23.82 o
   8  12   1      517.35      530.13     17.32 o
   9  12   1      460.30      435.89     14.54 o
  10  12   1      371.31      337.49     13.44 o
  11  12   1        3.73        4.21      6.84 o
  12  12   1      319.70      351.46     58.40 o
 -12  13   1      289.34      250.96     16.70 o
 -11  13   1       14.25        1.11      7.15 o
 -10  13   1       27.38       27.98      6.26 o
  -9  13   1        7.24        8.15      4.64 o
  -8  13   1      659.16      743.13     19.84 o
  -7  13   1      258.27      267.29      9.95 o
  -6  13   1      632.77      576.20     17.21 o
  -5  13   1      853.61      857.07     20.92 o
  -4  13   1      613.61      657.60     16.98 o
  -3  13   1       54.83       59.30      4.99 o
  -2  13   1       15.99       21.29      3.85 o
  -1  13   1     1787.15     1895.84     28.91 o
   0  13   1      217.41      205.01      7.73 o
   1  13   1     1044.21     1079.01     22.47 o
   2  13   1       20.09       17.41      4.13 o
   3  13   1       25.76       31.88      3.79 o
   4  13   1       11.37        3.74      3.69 o
   5  13   1      970.58      923.93     21.07 o
   6  13   1       51.87       51.22      4.36 o
   7  13   1        3.17        2.62      3.48 o
   8  13   1       24.13       15.17      4.37 o
   9  13   1       68.02       73.08      5.88 o
  10  13   1      305.96      271.78     12.93 o
  11  13   1      108.80       86.43     18.52 o
  12  13   1       25.19       21.35     24.70 o
 -12  14   1      631.55      674.32     30.02 o
 -11  14   1       12.45       39.97      9.77 o
 -10  14   1      422.28      428.64     18.90 o
  -9  14   1        7.19        1.94      4.55 o
  -8  14   1       38.07       25.43      5.45 o
  -7  14   1       66.51       83.29      6.92 o
  -6  14   1       64.46       55.29      5.20 o
  -5  14   1        0.00        5.16      3.45 o
  -4  14   1       68.27       64.65      5.94 o
  -3  14   1      125.57      136.44      7.14 o
  -2  14   1      322.18      313.98      9.73 o
  -1  14   1      201.00      163.59      7.18 o
   0  14   1      136.00      141.23      8.40 o
   1  14   1     2608.54     2823.52     45.71 o
   2  14   1        0.24       -2.79      2.79 o
   3  14   1       56.08       51.60      4.70 o
   4  14   1     2549.80     2625.17     44.60 o
   5  14   1       59.64       65.25      5.69 o
   6  14   1      632.53      639.20     20.75 o
   7  14   1      180.19      163.67      9.10 o
   8  14   1     1093.99     1073.14     29.79 o
   9  14   1       44.42       34.02      7.50 o
  10  14   1      143.20      140.43     13.15 o
  11  14   1      529.97      517.69     45.60 o
 -12  15   1       68.30       51.88     14.01 o
 -11  15   1      144.09      123.61     18.57 o
 -10  15   1       51.91       39.66      9.32 o
  -9  15   1      912.31      941.63     30.14 o
  -8  15   1        5.66        4.84      4.56 o
  -7  15   1      136.68      131.86      7.28 o
  -6  15   1       39.50       40.54      5.66 o
  -5  15   1       41.71       38.79      5.07 o
  -4  15   1     2256.59     2300.32     46.31 o
  -3  15   1       31.52       34.20      5.19 o
  -2  15   1      187.26      190.25      9.03 o
  -1  15   1        0.19        8.10      4.36 o
   0  15   1       54.85       66.02      6.11 o
   1  15   1       10.03       13.43      3.87 o
   2  15   1      103.44      101.41      7.15 o
   3  15   1        9.22       15.82      4.91 o
   4  15   1       58.72       60.80      5.74 o
   5  15   1       17.64       22.35      4.47 o
   6  15   1      137.65      136.45      7.41 o
   7  15   1       27.90       21.70      4.61 o
   8  15   1      557.45      600.21     19.45 o
   9  15   1       52.52       27.56     11.99 o
  10  15   1      106.13      102.24     19.38 o
  11  15   1        0.34        1.50     11.32 o
 -11  16   1        3.56       -4.46      9.01 o
 -10  16   1        8.30        9.80      8.68 o
  -9  16   1      146.23      145.14      9.63 o
  -8  16   1      274.84      260.90     13.76 o
  -7  16   1       86.62       87.95      7.05 o
  -6  16   1      498.20      470.42     15.48 o
  -5  16   1     1590.27     1595.03     38.07 o
  -4  16   1      162.52      165.22      8.23 o
  -3  16   1       72.64       62.08      6.40 o
  -2  16   1       38.03       43.46      5.93 o
  -1  16   1     1580.56     1692.86     34.98 o
   0  16   1       51.82       61.27      5.92 o
   1  16   1      139.02      143.30      7.63 o
   2  16   1        9.44       11.30      4.02 o
   3  16   1        5.69        9.51      4.08 o
   4  16   1        0.04        3.15      4.22 o
   5  16   1       47.54       53.07      6.96 o
   6  16   1       11.33       12.42      5.07 o
   7  16   1       66.74       57.11      6.00 o
   8  16   1       33.69       22.03      6.04 o
   9  16   1      232.59      207.05     24.46 o
  10  16   1       54.89       72.70     13.60 o
 -11  17   1      143.48      150.20     21.18 o
 -10  17   1        1.64        3.63     11.07 o
  -9  17   1       73.46       75.74     10.58 o
  -8  17   1      201.75      211.69     11.10 o
  -7  17   1      389.84      376.12     15.05 o
  -6  17   1      109.52      105.51      7.72 o
  -5  17   1      537.32      547.34     16.18 o
  -4  17   1     1225.26     1250.55     30.21 o
  -3  17   1      482.50      486.76     17.06 o
  -2  17   1      367.06      369.25     13.55 o
  -1  17   1       15.17        8.23      5.14 o
   0  17   1       44.42       58.62      5.65 o
   1  17   1      233.70      236.66      9.56 o
   2  17   1        6.34        8.53      3.98 o
   3  17   1        2.11        6.20      4.36 o
   4  17   1        1.72        9.79      4.28 o
   5  17   1        0.87        0.31      4.04 o
   6  17   1      111.05      115.46      9.36 o
   7  17   1        0.04        3.18      6.47 o
   8  17   1      305.67      338.33     18.29 o
   9  17   1       25.25       29.77     17.91 o
  10  17   1       19.63       17.03     14.77 o
 -10  18   1       63.74       48.28     16.17 o
  -9  18   1       64.38       69.18     10.48 o
  -8  18   1      217.16      211.33     11.28 o
  -7  18   1      224.39      223.17     14.17 o
  -6  18   1        3.95       11.72      6.21 o
  -5  18   1      105.78       89.89      8.20 o
  -4  18   1      183.00      127.97     10.21 o
  -3  18   1     1220.94     1282.83     33.90 o
  -2  18   1      538.01      582.95     17.31 o
  -1  18   1     1976.15     2133.45     47.86 o
   0  18   1      336.11      298.18     12.27 o
   1  18   1      793.91      892.79     23.42 o
   2  18   1      438.32      465.57     15.52 o
   3  18   1      279.68      255.51     10.22 o
   4  18   1        5.06        6.26      4.94 o
   5  18   1       74.07       72.87      7.26 o
   6  18   1      313.05      305.14     26.90 o
   7  18   1        1.83        6.35      7.28 o
   8  18   1       21.55       38.89     12.10 o
   9  18   1       49.16       36.23     14.18 o
 -10  19   1       22.96        3.96     15.95 o
  -9  19   1      178.65      115.92     41.55 o
  -8  19   1      193.74      186.37     14.30 o
  -7  19   1       54.39       72.41      8.27 o
  -6  19   1      226.70      204.27     13.57 o
  -5  19   1      106.43      107.40      9.37 o
  -4  19   1      131.48      131.78      9.62 o
  -3  19   1      185.22      195.51     11.14 o
  -2  19   1      323.35      361.15     14.12 o
  -1  19   1       89.95      100.74      6.87 o
   0  19   1      320.59      329.95     12.99 o
   1  19   1       41.11       36.82      5.91 o
   2  19   1      162.48      173.63     10.04 o
   3  19   1      707.95      734.58     23.63 o
   4  19   1       57.98       62.32      7.30 o
   5  19   1      478.99      546.02     21.81 o
   6  19   1        3.00        9.68      5.83 o
   7  19   1       34.28       38.68      9.63 o
   8  19   1        1.86        7.38     12.47 o
   9  19   1       13.22        6.91     13.62 o
  -9  20   1       53.07       63.73     55.96 o
  -8  20   1       92.91      102.19     19.46 o
  -7  20   1      282.39      313.68     16.32 o
  -6  20   1       85.32       93.11      9.40 o
  -5  20   1      188.09      192.32     12.38 o
  -4  20   1       84.30       53.44      8.79 o
  -3  20   1      416.00      476.77     18.34 o
  -2  20   1      188.87      191.70     11.34 o
  -1  20   1       21.88       19.13      5.95 o
   0  20   1      145.99      150.81      9.97 o
   1  20   1      274.75      289.02     16.06 o
   2  20   1     2188.24     2412.53     65.57 o
   3  20   1       61.49       66.75      7.68 o
   4  20   1       72.29       83.83     10.52 o
   5  20   1       90.68       71.58      8.17 o
   6  20   1        0.08       -3.14      8.38 o
   7  20   1      160.12      191.17     19.98 o
   8  20   1      357.53      389.18     36.71 o
  -8  21   1      114.58       91.71     20.62 o
  -7  21   1        9.53        6.38     11.43 o
  -6  21   1       83.25       79.00     11.77 o
  -5  21   1       83.64       77.86      8.91 o
  -4  21   1        7.10       14.57      7.87 o
  -3  21   1      108.16      123.89     10.60 o
  -2  21   1      303.50      319.62     18.08 o
  -1  21   1      262.62      288.65     15.12 o
   0  21   1       69.50       70.65      7.84 o
   1  21   1        1.54       -0.57      5.06 o
   2  21   1       95.69      109.22      8.90 o
   3  21   1     1534.29     1625.70     48.05 o
   4  21   1      623.01      578.79     24.76 o
   5  21   1       46.84       69.62     11.68 o
   6  21   1       17.97        6.82     10.03 o
   7  21   1        4.41      -11.44     11.44 o
   8  21   1        2.03        3.89     15.82 o
  -7  22   1      190.66      170.27     18.61 o
  -6  22   1       34.21       52.14     17.05 o
  -5  22   1        3.78        4.93      8.75 o
  -4  22   1        1.61       -6.72      6.72 o
  -3  22   1       60.46       48.87      8.21 o
  -2  22   1      126.07      134.10     11.42 o
  -1  22   1       46.93       36.09      8.01 o
   0  22   1       75.89       75.99      7.89 o
   1  22   1        1.31       -1.49      7.15 o
   2  22   1       93.43       82.67      7.85 o
   3  22   1      119.79      101.84     15.07 o
   4  22   1      413.04      418.05     25.75 o
   5  22   1       15.11       17.02     13.48 o
   6  22   1      243.43      254.98     25.07 o
   7  22   1      226.76      217.33     24.45 o
  -6  23   1        0.49       -0.02     10.75 o
  -5  23   1      104.80      125.88     18.92 o
  -4  23   1       40.83       34.52     11.51 o
  -3  23   1      363.59      299.70     17.78 o
  -2  23   1       42.61       36.32      8.23 o
  -1  23   1      983.93     1021.86     36.40 o
   0  23   1        6.15       11.21      6.37 o
   1  23   1        1.68       -1.94      9.64 o
   2  23   1        9.54       13.40     12.68 o
   3  23   1      117.97      120.29     19.52 o
   4  23   1        3.05        0.50     11.38 o
   5  23   1       44.84       63.02     16.48 o
   6  23   1       15.28       19.47     15.03 o
  -5  24   1      328.25      404.96     30.28 o
  -4  24   1      164.69      153.17     17.90 o
  -3  24   1       16.91       -1.62     11.40 o
  -2  24   1       19.16        8.30     15.41 o
  -1  24   1       22.27       24.32     11.37 o
   0  24   1       46.14       53.12     12.60 o
   1  24   1       52.04       42.79     12.84 o
   2  24   1       13.58       12.43     14.99 o
   3  24   1       80.32      103.19     16.66 o
   4  24   1       15.72       14.32     13.73 o
   5  24   1      156.38      156.29     21.10 o
  -4  25   1      176.25      192.32     20.73 o
  -3  25   1      166.99      165.37     20.43 o
  -2  25   1       74.38       40.72     14.90 o
  -1  25   1        0.08       -2.65     12.51 o
   0  25   1       16.04       10.39     10.83 o
   1  25   1       78.57      100.44     17.68 o
   2  25   1       50.86       35.32     13.64 o
   3  25   1        4.49       24.15     14.24 o
 -14   0   2       98.62      114.24     30.10 o
 -13   0   2     1870.86     1897.75    160.03 o
 -12   0   2       18.08       36.28     20.07 o
 -11   0   2      944.96     1214.41     70.48 o
 -10   0   2      599.53      556.53     22.55 o
  -9   0   2      158.89      178.84     10.27 o
  -8   0   2     2180.40     2186.67     75.49 o
  -7   0   2     1132.77     1275.63     30.22 o
  -6   0   2     1265.81     1189.99     34.02 o
  -5   0   2      735.63      768.34     16.26 o
  -4   0   2     1501.70     1483.17     24.80 o
  -3   0   2     1981.13     1866.51     31.74 o
  -2   0   2     5425.13     5337.15     82.90 o
  -1   0   2     2522.01     2218.05     39.60 o
   0   0   2     2003.80     1911.10     35.71 o
   1   0   2     4849.41     4791.03     93.20 o
   2   0   2      624.54      607.99     16.71 o
   3   0   2      144.83      173.99      6.51 o
   4   0   2      139.40       75.03      4.75 o
   5   0   2     2614.55     2403.21     56.40 o
   6   0   2      136.64      136.85      7.00 o
   7   0   2     2539.06     1929.92    118.10 o
   8   0   2     3409.55     3376.65    281.47 o
   9   0   2     2252.33     2162.78    105.45 o
  10   0   2      916.23     1057.51    125.30 o
  11   0   2       70.61       90.69     24.70 o
  12   0   2        2.92      -12.80     14.16 o
  13   0   2       28.61       18.01     23.41 o
 -14   1   2        7.13       15.14     20.33 o
 -13   1   2        0.13       24.18     17.37 o
 -12   1   2        0.97        3.33     17.10 o
 -11   1   2      224.04      169.11     19.01 o
 -10   1   2     1112.44     1136.11     24.95 o
  -9   1   2        2.25        5.90      2.29 o
  -8   1   2        0.22        0.91      2.36 o
  -7   1   2      780.06      759.38     13.98 o
  -6   1   2     1143.49     1074.66     15.73 o
  -5   1   2     1870.73     1925.08     24.13 o
  -4   1   2      604.00      565.66     11.23 o
  -3   1   2     4606.90     4346.94     47.22 o
  -2   1   2       58.04       50.10      3.22 o
  -1   1   2    15873.81    15059.02    160.99 o
   0   1   2     1366.11     1265.30     19.68 o
   1   1   2     1099.74     1059.19     18.93 o
   2   1   2      861.65      727.30     11.73 o
   3   1   2     1137.36     1116.42     16.76 o
   4   1   2     2542.03     2516.02     38.68 o
   5   1   2      332.32      352.37      8.90 o
   6   1   2      949.66      943.77     17.35 o
   7   1   2      383.55      341.69     10.90 o
   8   1   2        6.38        3.36      7.08 o
   9   1   2       41.99       54.01     13.47 o
  10   1   2        0.11        7.07      9.49 o
  11   1   2      123.49      105.92     19.16 o
  12   1   2      100.93       39.32     16.71 o
  13   1   2      287.96      289.75     35.77 o
 -14   2   2       40.21       41.07     20.62 o
 -13   2   2       37.73       33.36     35.25 o
 -12   2   2      149.55      170.24     26.63 o
 -11   2   2       47.42       28.07      3.09 o
 -10   2   2     1630.38     1730.06     34.91 o
  -9   2   2      229.77      232.47      7.82 o
  -8   2   2      571.98      523.31     16.67 o
  -7   2   2      848.33      868.85     13.19 o
  -6   2   2      973.31     1044.80     17.29 o
  -5   2   2      748.93      671.97     13.71 o
  -4   2   2     1917.30     1786.56     21.60 o
  -3   2   2     1124.32     1138.12     14.31 o
  -2   2   2     7179.41     6813.52     67.62 o
  -1   2   2     6508.02     6217.98     73.03 o
   0   2   2    15113.38    14409.13    187.14 o
   1   2   2    19070.60    18135.98    242.52 o
   2   2   2      130.05      123.18      4.57 o
   3   2   2      847.69      745.70     14.49 o
   4   2   2       40.29       35.37      2.49 o
   5   2   2       55.65       64.22      4.32 o
   6   2   2     3742.81     3726.05     64.90 o
   7   2   2      913.87      969.28     23.88 o
   8   2   2     2848.37     3061.99     89.94 o
   9   2   2      535.87      425.88     42.10 o
  10   2   2        0.02       -2.77      9.81 o
  11   2   2      156.88      180.30     17.98 o
  12   2   2       30.57       12.79     15.88 o
  13   2   2      146.10      186.48     36.15 o
 -14   3   2       65.50       81.50     19.47 o
 -13   3   2       70.02       66.09     19.80 o
 -12   3   2      200.35      179.03     22.00 o
 -11   3   2      228.56      217.60     10.09 o
 -10   3   2       12.74        8.44      2.26 o
  -9   3   2      207.93      206.53      7.61 o
  -8   3   2        3.79        4.05      2.56 o
  -7   3   2     1116.32     1109.09     24.39 o
  -6   3   2       47.91       34.40      3.25 o
  -5   3   2     1966.60     2018.84     23.01 o
  -4   3   2      614.31      600.75     10.96 o
  -3   3   2      324.10      296.12      6.22 o
  -2   3   2    22745.59    21431.39    228.52 o
  -1   3   2      280.35      330.04      5.94 o
   0   3   2     6809.14     6329.14     71.36 o
   1   3   2     9033.44     8778.96    100.97 o
   2   3   2      302.46      287.40      7.55 o
   3   3   2     2935.66     2951.10     47.21 o
   4   3   2      306.03      313.47      7.30 o
   5   3   2        1.31        3.35      1.67 o
   6   3   2      110.10      113.66      3.98 o
   7   3   2       13.64        9.46      1.58 o
   8   3   2     1489.14     1509.11     37.86 o
   9   3   2       71.69       80.80      9.34 o
  10   3   2        7.45       18.62     12.35 o
  11   3   2       11.44       14.93     11.44 o
  12   3   2      236.84      272.62     27.12 o
  13   3   2       47.00       43.78     23.49 o
 -14   4   2        1.05      -18.03     18.07 o
 -13   4   2       87.82      101.46     19.83 o
 -12   4   2       27.63       27.89      5.62 o
 -11   4   2        5.20        2.17      3.25 o
 -10   4   2      265.06      258.62     13.00 o
  -9   4   2      199.66      202.97      9.17 o
  -8   4   2       12.98        7.49      3.01 o
  -7   4   2      174.31      177.19      5.66 o
  -6   4   2      102.11       85.22      3.98 o
  -5   4   2      184.30      177.58      5.21 o
  -4   4   2     2359.22     2388.56     29.43 o
  -3   4   2        0.29       -1.09      3.02 o
  -2   4   2     8313.46     7875.68     79.02 o
  -1   4   2       30.62       21.95      2.34 o
   0   4   2     3833.10     3638.71     45.25 o
   1   4   2     7144.72     6694.03     91.75 o
   2   4   2      336.80      298.18      8.89 o
   3   4   2      238.26      251.81      6.37 o
   4   4   2      457.22      446.22      8.86 o
   5   4   2      173.65      181.44      5.26 o
   6   4   2      128.83      144.37      4.96 o
   7   4   2       96.99       99.00      6.11 o
   8   4   2      197.41      203.13     10.54 o
   9   4   2      415.11      399.96     28.15 o
  10   4   2       92.06       73.36     11.93 o
  11   4   2       86.87      107.21     13.17 o
  12   4   2      218.85      179.00     19.72 o
  13   4   2        0.90       30.08     17.94 o
 -14   5   2      131.63       95.90     55.06 o
 -13   5   2       29.95       15.40     16.66 o
 -12   5   2      305.94      292.80     12.50 o
 -11   5   2        8.66        5.15      2.59 o
 -10   5   2        0.11       -3.14      4.04 o
  -9   5   2       52.42       51.74      4.93 o
  -8   5   2      102.79      111.07      4.90 o
  -7   5   2     3522.89     3440.74     42.93 o
  -6   5   2      212.69      201.59      6.08 o
  -5   5   2     1748.56     1838.95     26.41 o
  -4   5   2     1722.91     1903.94     25.72 o
  -3   5   2      376.57      352.98      9.15 o
  -2   5   2        5.19        1.32      2.36 o
  -1   5   2     4111.60     3993.95     49.95 o
   0   5   2      934.92      862.95     14.07 o
   1   5   2      144.43      144.92      5.66 o
   2   5   2      135.36      146.62      3.70 o
   3   5   2      346.28      360.95      8.78 o
   4   5   2     1515.75     1498.68     24.04 o
   5   5   2      178.57      186.64      5.72 o
   6   5   2       52.95       64.13      3.68 o
   7   5   2      294.03      330.68      8.68 o
   8   5   2      649.73      686.07     16.78 o
   9   5   2       16.94       16.91      3.39 o
  10   5   2       35.54       40.93      9.38 o
  11   5   2       91.57       67.82     11.44 o
  12   5   2       14.77       21.12     17.92 o
  13   5   2       48.43       44.48     21.06 o
 -14   6   2      143.03      143.51     27.72 o
 -13   6   2        5.83        9.98      6.91 o
 -12   6   2       65.35       63.39      7.50 o
 -11   6   2      265.33      242.75      9.71 o
 -10   6   2       80.07       57.52      6.42 o
  -9   6   2       26.07       29.49      5.33 o
  -8   6   2      181.64      178.92      8.40 o
  -7   6   2      180.17      172.04      5.77 o
  -6   6   2     3567.55     3604.32     49.55 o
  -5   6   2     1627.10     1744.01     23.60 o
  -4   6   2      796.22      833.25     16.81 o
  -3   6   2     3393.55     3475.12     43.36 o
  -2   6   2      257.62      313.69      6.71 o
  -1   6   2     1282.62     1211.96     19.49 o
   0   6   2     1093.99     1024.91     18.95 o
   1   6   2      925.79      920.05     17.30 o
   2   6   2      166.27      209.73      7.49 o
   3   6   2      716.57      802.65     14.77 o
   4   6   2      811.56      769.07     16.29 o
   5   6   2     1049.54     1045.56     19.09 o
   6   6   2       10.81       16.60      2.62 o
   7   6   2        0.23       -0.20      2.26 o
   8   6   2        0.51        1.94      2.07 o
   9   6   2       67.25       60.06      7.45 o
  10   6   2      267.92      242.33     14.68 o
  11   6   2       37.19       33.55     13.50 o
  12   6   2      195.76      216.48     31.68 o
  13   6   2       16.13       31.60     19.54 o
 -14   7   2       29.46       60.08     19.17 o
 -13   7   2       50.40       34.68     22.51 o
 -12   7   2       37.84       27.31     13.48 o
 -11   7   2      179.47      209.16      8.03 o
 -10   7   2      896.02      948.01     21.72 o
  -9   7   2     3547.55     3685.87     59.15 o
  -8   7   2        0.94       -0.69      2.96 o
  -7   7   2      544.42      564.09     12.90 o
  -6   7   2     2245.14     2317.92     34.14 o
  -5   7   2     1129.41     1185.68     18.53 o
  -4   7   2      423.15      489.70     10.32 o
  -3   7   2      275.45      252.78      6.52 o
  -2   7   2     4592.93     4727.92     59.84 o
  -1   7   2     1017.85     1075.15     18.40 o
   0   7   2      500.49      434.37     12.71 o
   1   7   2       87.25       81.99      7.10 o
   2   7   2     4823.15     4660.84     72.88 o
   3   7   2     2708.69     3029.85     49.57 o
   4   7   2        0.68       -0.07      2.31 o
   5   7   2      502.06      482.35     11.84 o
   6   7   2       32.97       38.20      3.83 o
   7   7   2     2947.66     3089.01     61.58 o
   8   7   2     2306.58     2440.52     54.57 o
   9   7   2       50.97       47.41      2.80 o
  10   7   2      131.77      131.34      8.48 o
  11   7   2       20.44       23.83     12.24 o
  12   7   2      762.03      774.96     40.09 o
 -14   8   2        7.57       11.44     16.69 o
 -13   8   2      359.40      360.44     30.74 o
 -12   8   2        7.48       10.52      3.76 o
 -11   8   2       18.17       21.12      4.24 o
 -10   8   2     1268.75     1374.74     25.58 o
  -9   8   2     2627.83     2824.42     57.05 o
  -8   8   2       41.17       33.59      3.95 o
  -7   8   2      352.34      326.77      9.15 o
  -6   8   2      373.22      347.95      9.34 o
  -5   8   2     1642.44     1674.40     24.90 o
  -4   8   2      253.40      206.14      6.31 o
  -3   8   2      131.17      124.44      4.73 o
  -2   8   2      297.91      327.38      8.27 o
  -1   8   2     1267.02     1184.43     18.88 o
   0   8   2      452.96      472.20     11.86 o
   1   8   2     3344.32     3437.38     53.56 o
   2   8   2       80.72       76.23      7.81 o
   3   8   2      182.10      166.12      9.02 o
   4   8   2      196.41      156.19      8.92 o
   5   8   2     1303.06     1344.33     29.49 o
   6   8   2       73.11       57.56      6.55 o
   7   8   2      103.46      103.17      6.28 o
   8   8   2        0.17        2.59      2.72 o
   9   8   2        1.15        0.92      2.07 o
  10   8   2       31.83       19.14      4.42 o
  11   8   2       24.98        9.97     10.77 o
  12   8   2        1.04       13.38     14.26 o
 -14   9   2      149.10      128.17     23.96 o
 -13   9   2      337.38      394.49     42.20 o
 -12   9   2      756.45      862.43     52.10 o
 -11   9   2       45.12       48.13      5.21 o
 -10   9   2        5.90        2.74      4.03 o
  -9   9   2     3873.13     4116.12     72.40 o
  -8   9   2       16.76       14.32      3.68 o
  -7   9   2     2938.26     3034.97     46.12 o
  -6   9   2      495.81      483.92     11.18 o
  -5   9   2       80.83       61.64      4.08 o
  -4   9   2     1102.77     1201.29     21.14 o
  -3   9   2     1057.16     1093.09     18.92 o
  -2   9   2       36.49       15.53      3.41 o
  -1   9   2     4668.64     4746.67     56.09 o
   0   9   2      345.99      330.72      9.59 o
   1   9   2      372.86      362.96      9.14 o
   2   9   2     1061.95     1247.14     22.65 o
   3   9   2     2496.37     2421.83     42.98 o
   4   9   2      454.78      468.41     13.15 o
   5   9   2       11.97       17.20      3.26 o
   6   9   2       13.95       15.02      3.00 o
   7   9   2        0.05        0.18      3.10 o
   8   9   2       19.25       18.46      4.08 o
   9   9   2      737.57      798.84     20.26 o
  10   9   2      430.57      413.36     19.20 o
  11   9   2      155.73      144.20     17.20 o
  12   9   2       38.92       19.30     92.88 o
 -13  10   2       54.97       60.09     26.35 o
 -12  10   2        2.84       -4.61      6.17 o
 -11  10   2       25.85       22.33      7.04 o
 -10  10   2       28.42       24.59      5.14 o
  -9  10   2       45.16       41.10      5.16 o
  -8  10   2      373.38      373.03     10.94 o
  -7  10   2       84.39      101.14      6.10 o
  -6  10   2      126.40      142.17      6.96 o
  -5  10   2      588.36      603.43     12.90 o
  -4  10   2     1104.54     1083.26     20.07 o
  -3  10   2     1062.65     1231.83     22.19 o
  -2  10   2      305.59      348.34      9.75 o
  -1  10   2      618.48      681.96     15.38 o
   0  10   2     1720.42     1741.26     29.62 o
   1  10   2      763.10      763.18     19.58 o
   2  10   2        1.45       -3.37      3.37 o
   3  10   2      227.24      220.64      8.46 o
   4  10   2     1069.74     1166.51     26.79 o
   5  10   2       31.58       30.37      4.32 o
   6  10   2      728.96      747.67     20.90 o
   7  10   2       28.95       23.57      4.08 o
   8  10   2      341.18      348.77     11.72 o
   9  10   2      520.91      538.93     16.84 o
  10  10   2        9.72        4.96      3.46 o
  11  10   2        9.57       22.77     17.04 o
  12  10   2       23.16       -9.26     26.76 o
 -13  11   2      257.96      264.06     28.08 o
 -12  11   2        1.63        1.18      7.78 o
 -11  11   2       56.90       55.65      6.31 o
 -10  11   2      185.15      190.38      8.88 o
  -9  11   2      234.42      220.75      8.41 o
  -8  11   2     1324.86     1338.93     28.17 o
  -7  11   2      604.16      593.47     15.36 o
  -6  11   2      706.96      710.62     16.58 o
  -5  11   2      594.71      624.37     14.00 o
  -4  11   2      433.06      461.51     10.82 o
  -3  11   2     1128.53     1147.55     21.44 o
  -2  11   2        0.03       -0.67      2.72 o
  -1  11   2       26.67       40.73      4.12 o
   0  11   2     3097.06     3179.96     49.24 o
   1  11   2      486.01      551.69     13.26 o
   2  11   2       87.88       98.12      7.39 o
   3  11   2       49.37       43.35      4.63 o
   4  11   2       56.20       60.12      5.71 o
   5  11   2      229.13      213.30     13.20 o
   6  11   2      582.27      594.75     17.71 o
   7  11   2      621.27      688.08     17.54 o
   8  11   2      101.21      103.59      6.24 o
   9  11   2       72.94       57.64      5.11 o
  10  11   2        0.02        5.30      4.23 o
  11  11   2        5.70        0.07      8.62 o
  12  11   2       83.96        9.78     32.93 o
 -13  12   2      109.40      114.02     17.01 o
 -12  12   2        0.01        2.51      9.70 o
 -11  12   2        3.96        0.30      7.41 o
 -10  12   2        6.22        5.56      4.37 o
  -9  12   2       54.03       50.64      5.97 o
  -8  12   2      171.29      182.80      8.09 o
  -7  12   2        7.73       13.98      4.32 o
  -6  12   2       96.32       83.96      6.28 o
  -5  12   2       54.08       44.61      4.43 o
  -4  12   2       13.48       15.30      3.86 o
  -3  12   2      953.96      900.60     19.07 o
  -2  12   2       72.30       73.99      4.96 o
  -1  12   2     2702.53     2741.14     42.35 o
   0  12   2      175.93      169.76      7.09 o
   1  12   2     1117.01     1147.36     23.70 o
   2  12   2     1428.53     1533.93     30.54 o
   3  12   2      308.68      345.37     10.81 o
   4  12   2      458.04      472.31     15.24 o
   5  12   2      419.71      441.73     13.13 o
   6  12   2      101.55       96.00      6.44 o
   7  12   2      238.59      224.08      9.04 o
   8  12   2       11.14       12.90      4.17 o
   9  12   2       14.93       22.55      4.81 o
  10  12   2      736.12      625.43     27.19 o
  11  12   2       37.75       27.65      9.04 o
 -12  13   2        2.27        6.44     10.14 o
 -11  13   2       46.59       39.85      8.84 o
 -10  13   2        4.99       -4.89      4.89 o
  -9  13   2       39.30       38.55      5.75 o
  -8  13   2      204.49      230.85      9.12 o
  -7  13   2        1.51        0.29      4.23 o
  -6  13   2      680.63      635.83     17.82 o
  -5  13   2      462.70      439.00     14.99 o
  -4  13   2       59.57       62.68      6.30 o
  -3  13   2     1433.40     1536.87     28.09 o
  -2  13   2     1258.59     1331.73     26.82 o
  -1  13   2        8.14        7.17      4.21 o
   0  13   2      461.15      492.44     19.23 o
   1  13   2        5.05        4.86      2.19 o
   2  13   2      186.37      171.91      7.53 o
   3  13   2       39.31       37.47      5.17 o
   4  13   2        0.98        7.26      5.08 o
   5  13   2       22.65       19.03      5.63 o
   6  13   2      186.33      197.95      9.93 o
   7  13   2      237.80      273.92     12.16 o
   8  13   2      291.79      283.02     17.02 o
   9  13   2        0.08       -4.58      4.58 o
  10  13   2       46.46       59.44     12.35 o
  11  13   2      112.94      120.50     14.22 o
 -12  14   2      144.90      153.99     17.25 o
 -11  14   2       92.08       69.30     10.74 o
 -10  14   2        0.96        1.85      5.26 o
  -9  14   2        4.34       -0.41      4.55 o
  -8  14   2      290.06      281.02     11.68 o
  -7  14   2     1552.90     1619.29     36.52 o
  -6  14   2      954.06      960.43     22.24 o
  -5  14   2        1.02        1.74      4.24 o
  -4  14   2      775.91      845.38     21.75 o
  -3  14   2        0.50       -1.77      3.98 o
  -2  14   2      226.07      204.29      8.56 o
  -1  14   2     4229.05     4300.39     91.44 o
   0  14   2      761.26      869.01     21.19 o
   1  14   2      169.42      176.04      7.02 o
   2  14   2      168.69      156.65     12.16 o
   3  14   2        6.45       15.30      3.87 o
   4  14   2     1478.90     1540.57     40.17 o
   5  14   2     1116.09     1092.32     32.26 o
   6  14   2       45.52       46.00      7.14 o
   7  14   2      353.08      367.21     13.73 o
   8  14   2       78.60       69.60      7.80 o
   9  14   2       18.84       16.35      8.09 o
  10  14   2     1089.14     1105.18     76.68 o
  11  14   2        9.45       18.12      9.83 o
 -12  15   2      167.91      194.44     29.75 o
 -11  15   2      183.30      198.94     17.03 o
 -10  15   2       35.81       33.37      8.47 o
  -9  15   2        3.99        1.52      6.13 o
  -8  15   2      270.07      244.43     14.78 o
  -7  15   2      178.14      168.50     10.52 o
  -6  15   2      126.87      104.73      7.86 o
  -5  15   2        5.27       13.20      4.78 o
  -4  15   2      585.83      560.32     17.66 o
  -3  15   2       30.73       17.91      4.82 o
  -2  15   2     1444.62     1422.83     34.75 o
  -1  15   2      695.60      651.21     17.97 o
   0  15   2      197.30      237.44      9.48 o
   1  15   2        7.25        6.75      3.39 o
   2  15   2       54.00       54.05      4.97 o
   3  15   2     1068.65     1042.98     25.96 o
   4  15   2        4.27        2.72      5.80 o
   5  15   2      505.23      451.60     17.13 o
   6  15   2      853.78      851.45     31.69 o
   7  15   2       74.97       62.37     12.52 o
   8  15   2       75.45       78.70      8.95 o
   9  15   2      193.20      194.13     19.01 o
  10  15   2      374.10      327.39     29.35 o
 -11  16   2       44.26       52.21     11.19 o
 -10  16   2       26.86       32.41     11.66 o
  -9  16   2      373.36      403.85     15.51 o
  -8  16   2       73.67       83.37      8.13 o
  -7  16   2      308.29      303.15     12.61 o
  -6  16   2       13.63       24.58      5.46 o
  -5  16   2      435.13      400.00     13.87 o
  -4  16   2      226.40      216.75     10.35 o
  -3  16   2      560.50      540.23     16.54 o
  -2  16   2        4.66        4.17      5.54 o
  -1  16   2      440.64      458.60     13.53 o
   0  16   2      511.90      571.85     16.12 o
   1  16   2      254.28      226.52      8.68 o
   2  16   2        8.94        8.60      3.82 o
   3  16   2      372.32      396.12     14.23 o
   4  16   2        4.21        6.65      5.54 o
   5  16   2      491.16      455.42     17.48 o
   6  16   2      186.15      173.40     11.63 o
   7  16   2      145.63      157.34     11.94 o
   8  16   2     1141.92     1195.53     54.60 o
   9  16   2       45.09       68.56     13.14 o
  10  16   2        9.56        8.59     11.68 o
 -11  17   2      227.23      243.28     23.12 o
 -10  17   2       30.56       28.71     10.74 o
  -9  17   2      105.84       82.26     14.20 o
  -8  17   2       54.45       43.31      7.45 o
  -7  17   2      852.21      843.00     31.21 o
  -6  17   2      555.88      564.04     17.93 o
  -5  17   2       97.77       90.46      7.19 o
  -4  17   2        1.16        0.03      5.98 o
  -3  17   2      101.69      113.81      8.64 o
  -2  17   2        3.33       12.29      5.41 o
  -1  17   2        7.38       13.54      4.88 o
   0  17   2      933.12      956.16     25.91 o
   1  17   2      734.42      742.47     22.54 o
   2  17   2       11.52       12.31      7.26 o
   3  17   2      437.01      466.77     17.31 o
   4  17   2        0.09       -5.49      5.49 o
   5  17   2        0.88        0.72      7.00 o
   6  17   2       49.71       37.13      9.74 o
   7  17   2      834.35      860.44     34.19 o
   8  17   2      216.74      219.88     24.92 o
   9  17   2        1.47        9.53     12.56 o
 -10  18   2       14.96        6.21     14.58 o
  -9  18   2      286.96      270.51     15.83 o
  -8  18   2      473.23      508.55     23.73 o
  -7  18   2      170.39      168.16     12.22 o
  -6  18   2        0.34        3.63      6.08 o
  -5  18   2      385.38      367.25     16.16 o
  -4  18   2        2.46       -6.84      6.84 o
  -3  18   2     1665.64     1724.97     43.80 o
  -2  18   2      152.81      165.84      8.67 o
  -1  18   2      372.64      373.85     13.78 o
   0  18   2      390.63      385.49     14.61 o
   1  18   2       85.05       82.17      6.77 o
   2  18   2      445.47      471.87     17.62 o
   3  18   2      159.02      183.04      8.87 o
   4  18   2     1027.27     1089.36     36.51 o
   5  18   2      432.00      424.75     18.85 o
   6  18   2       31.80       29.78      9.16 o
   7  18   2       45.09       35.08     13.37 o
   8  18   2      300.41      313.72     28.31 o
   9  18   2       68.11       98.26     15.78 o
 -10  19   2       16.08       27.61     15.16 o
  -9  19   2       25.84       14.35      9.47 o
  -8  19   2       11.96       11.02     10.54 o
  -7  19   2       13.19       10.41      6.83 o
  -6  19   2        3.59       -1.48      6.03 o
  -5  19   2      106.04      111.40     11.28 o
  -4  19   2        0.05       -0.63      6.04 o
  -3  19   2      417.40      442.56     24.49 o
  -2  19   2       85.28       86.67      7.51 o
  -1  19   2       61.44       54.37      6.79 o
   0  19   2       14.47        5.05      6.69 o
   1  19   2      232.72      235.33     15.36 o
   2  19   2      558.38      591.40     21.34 o
   3  19   2       88.84      100.19      9.44 o
   4  19   2      155.55      132.85     14.19 o
   5  19   2       22.84        9.57      7.69 o
   6  19   2       32.59       19.99      9.64 o
   7  19   2       70.68       60.42     17.01 o
   8  19   2        0.15      -13.44     15.97 o
  -9  20   2       56.63       87.05     22.17 o
  -8  20   2       35.04       28.55      9.52 o
  -7  20   2       59.02       67.19      9.38 o
  -6  20   2      124.16      104.38     11.00 o
  -5  20   2        5.19       10.90      8.82 o
  -4  20   2       16.61       10.31      7.74 o
  -3  20   2       69.28       55.24      8.20 o
  -2  20   2      211.00      229.10     13.99 o
  -1  20   2      402.52      389.48     21.73 o
   0  20   2      465.45      499.79     25.20 o
   1  20   2       63.23       63.62      6.64 o
   2  20   2       15.64        6.58      4.83 o
   3  20   2        0.04       12.77      9.27 o
   4  20   2       77.53       76.49     11.31 o
   5  20   2        2.51        2.27      8.73 o
   6  20   2      161.02      173.48     23.42 o
   7  20   2      231.26      237.54     36.02 o
   8  20   2        3.69        5.24     15.14 o
  -8  21   2        0.04       -8.67     10.38 o
  -7  21   2      112.56       74.10     15.68 o
  -6  21   2        4.09        9.30      8.00 o
  -5  21   2       23.03       26.53      8.72 o
  -4  21   2       15.15       31.20      8.11 o
  -3  21   2        8.85       12.83      7.27 o
  -2  21   2        2.46       -3.46      5.95 o
  -1  21   2        7.36        1.73      6.07 o
   0  21   2        5.67       10.18      6.00 o
   1  21   2       10.14       -0.60      4.62 o
   2  21   2       65.52       71.37      7.25 o
   3  21   2      161.79      165.17     14.81 o
   4  21   2       10.45        4.09      9.36 o
   5  21   2       28.91       23.73      9.10 o
   6  21   2       17.90       12.18     12.57 o
   7  21   2       19.35       15.64     16.76 o
  -7  22   2        8.18       11.91     14.26 o
  -6  22   2       60.70       27.01     12.44 o
  -5  22   2      650.12      644.36     35.99 o
  -4  22   2       24.69       16.08      8.42 o
  -3  22   2      181.43      171.77     13.47 o
  -2  22   2      377.88      336.17     21.54 o
  -1  22   2       14.24       11.07      7.22 o
   0  22   2        0.15        7.99      5.60 o
   1  22   2        1.78       17.65     10.42 o
   2  22   2        5.48        0.88     10.24 o
   3  22   2        0.24       -0.65     11.17 o
   4  22   2      105.95      111.63     15.27 o
   5  22   2       15.29       37.82     12.17 o
   6  22   2       69.90       66.38     16.30 o
  -6  23   2       56.10       45.77     15.15 o
  -5  23   2       46.76       19.45     14.63 o
  -4  23   2        2.56       -0.72      7.70 o
  -3  23   2       14.14       15.44      8.38 o
  -2  23   2      296.18      316.23     17.59 o
  -1  23   2       57.19       52.95     11.81 o
   0  23   2       58.71       77.19     12.89 o
   1  23   2       23.65       15.58     10.57 o
   2  23   2      441.02      440.41     26.41 o
   3  23   2       98.44       70.24     14.65 o
   4  23   2      176.69      140.66     25.36 o
   5  23   2        7.85       29.80     19.81 o
  -5  24   2      212.79      192.85     22.13 o
  -4  24   2       31.92       40.33     17.35 o
  -3  24   2       30.01       18.20     17.00 o
  -2  24   2       40.30       39.45     14.74 o
  -1  24   2        4.09       10.60     13.58 o
   0  24   2      732.95      851.60     42.90 o
   1  24   2        0.69       -3.60     11.05 o
   2  24   2        3.69       15.03     11.02 o
   3  24   2       27.11       48.49     14.29 o
   4  24   2      390.71      436.14     27.93 o
  -3  25   2      244.09      222.56     24.18 o
  -2  25   2       99.83      106.55     18.13 o
  -1  25   2       32.63       45.26     16.85 o
   0  25   2       93.49      108.66     17.56 o
   1  25   2      135.18      128.43     17.26 o
   2  25   2       21.64       43.92     13.36 o
 -14   1   3      382.01      458.03     38.82 o
 -13   1   3      131.30      122.35     13.29 o
 -12   1   3       62.30       60.31      3.72 o
 -11   1   3        2.78       -0.63      3.69 o
 -10   1   3      127.86       99.12      4.98 o
  -9   1   3      270.93      248.70      9.07 o
  -8   1   3     1749.35     1909.11     33.03 o
  -7   1   3      625.06      651.17     11.25 o
  -6   1   3      520.77      499.73      9.84 o
  -5   1   3     1278.46     1424.11     20.42 o
  -4   1   3      670.70      681.03     12.53 o
  -3   1   3     2779.73     2655.36     32.24 o
  -2   1   3       85.01       87.78      4.31 o
  -1   1   3     2464.36     2284.62     32.95 o
   0   1   3       15.46       24.63      3.00 o
   1   1   3     5287.32     5338.60     73.34 o
   2   1   3     1736.34     1627.65     26.92 o
   3   1   3     1863.45     1880.17     29.44 o
   4   1   3     4440.89     4459.31     59.77 o
   5   1   3      655.46      734.52     15.86 o
   6   1   3      197.38      213.09      6.45 o
   7   1   3       22.63       23.07      2.59 o
   8   1   3        3.05       -0.07      1.12 o
   9   1   3      177.00      201.61     17.83 o
  10   1   3       68.16       59.02      9.33 o
  11   1   3        1.09       -0.15     10.92 o
  12   1   3        5.06       12.27     15.51 o
 -14   2   3       18.28       22.99     16.91 o
 -13   2   3      256.50      218.10     18.24 o
 -12   2   3       22.07       15.33      2.56 o
 -11   2   3        0.45        2.36      2.60 o
 -10   2   3       61.85       83.89      6.00 o
  -9   2   3       19.62       19.77      3.24 o
  -8   2   3        2.53        5.76      3.65 o
  -7   2   3      165.23      173.16      7.97 o
  -6   2   3     2456.93     2412.91     36.32 o
  -5   2   3      711.10      793.51     16.06 o
  -4   2   3        7.63        3.70      3.03 o
  -3   2   3     1426.03     1367.88     20.12 o
  -2   2   3       37.45       33.19      3.14 o
  -1   2   3     3680.41     3492.28     41.00 o
   0   2   3      302.58      309.11      8.01 o
   1   2   3       33.14       37.02      3.42 o
   2   2   3      162.66      208.32      6.80 o
   3   2   3      486.04      558.52     12.90 o
   4   2   3      580.48      582.70     12.49 o
   5   2   3       99.38      109.39      5.78 o
   6   2   3       59.60       66.23      4.51 o
   7   2   3     1438.58     1405.80     30.19 o
   8   2   3      339.83      347.32      9.86 o
   9   2   3     1844.24     1850.51     93.29 o
  10   2   3      263.27      229.07     33.25 o
  11   2   3       48.93       61.34     13.47 o
  12   2   3      239.21      205.52     27.53 o
 -14   3   3       64.14       80.73     21.65 o
 -13   3   3       12.13       17.32      8.44 o
 -12   3   3     2499.38     2533.03     57.26 o
 -11   3   3       56.79       58.10      5.36 o
 -10   3   3      796.37      845.74     20.23 o
  -9   3   3      153.30      136.75      5.95 o
  -8   3   3      202.54      228.59      7.49 o
  -7   3   3      360.80      397.78     10.07 o
  -6   3   3       49.12       44.85      5.16 o
  -5   3   3    10677.16    11085.19    124.57 o
  -4   3   3     1429.25     1366.26     19.81 o
  -3   3   3      283.68      301.14      8.38 o
  -2   3   3       28.23       31.78      2.93 o
  -1   3   3      142.70      132.63      4.49 o
   0   3   3     2433.16     2269.68     31.85 o
   1   3   3     5975.02     5931.80     85.54 o
   2   3   3       32.39       28.89      3.28 o
   3   3   3     1330.27     1474.78     26.92 o
   4   3   3      765.77      859.48     18.81 o
   5   3   3      570.69      527.56     11.39 o
   6   3   3      773.05      815.05     18.72 o
   7   3   3      372.12      387.32     10.06 o
   8   3   3      495.14      543.37     15.65 o
   9   3   3      742.25      745.12     25.60 o
  10   3   3      211.89      181.00     41.81 o
  11   3   3     1125.05     1298.70    104.89 o
  12   3   3        2.58       12.01     16.56 o
 -14   4   3       27.55       29.38     19.01 o
 -13   4   3      402.22      442.88     20.65 o
 -12   4   3      529.72      523.60     18.42 o
 -11   4   3       12.24       17.57      5.22 o
 -10   4   3       25.77       17.27      3.56 o
  -9   4   3       17.54       11.66      5.04 o
  -8   4   3     1364.38     1406.41     23.16 o
  -7   4   3     1552.46     1467.41     24.45 o
  -6   4   3     1127.31     1174.35     18.74 o
  -5   4   3      246.33      239.54      7.78 o
  -4   4   3      792.98      879.52     13.36 o
  -3   4   3      420.19      413.37      9.20 o
  -2   4   3     1281.46     1228.00     17.35 o
  -1   4   3      436.23      449.90      8.76 o
   0   4   3      122.68      136.93      4.15 o
   1   4   3       85.70       95.74      5.40 o
   2   4   3      219.51      220.16      6.82 o
   3   4   3     3291.97     3209.52     55.34 o
   4   4   3      343.78      337.33      8.81 o
   5   4   3      249.29      223.15      7.39 o
   6   4   3      135.69      119.58      4.70 o
   7   4   3       62.94       72.61      4.79 o
   8   4   3      834.63      862.59     22.01 o
   9   4   3     1242.55     1332.44     44.35 o
  10   4   3      227.18      230.13     18.84 o
  11   4   3      120.48      150.00     25.21 o
  12   4   3        5.07       12.10     27.40 o
 -14   5   3      305.73      421.45     40.07 o
 -13   5   3      182.21      186.43     10.97 o
 -12   5   3       19.69       14.48      3.35 o
 -11   5   3       17.47       12.23      4.47 o
 -10   5   3       24.94       18.89      6.25 o
  -9   5   3     3685.82     3853.90     58.61 o
  -8   5   3     4928.94     4931.72     66.61 o
  -7   5   3        0.89       -0.74      3.10 o
  -6   5   3       36.11       35.03      3.78 o
  -5   5   3        8.40        5.03      3.03 o
  -4   5   3     4261.87     4348.24     51.58 o
  -3   5   3     4732.56     4565.96     53.30 o
  -2   5   3      760.41      779.81     12.76 o
  -1   5   3      229.41      205.34      5.53 o
   0   5   3     1625.91     1488.70     25.12 o
   1   5   3     3842.67     3822.89     54.21 o
   2   5   3     2121.84     2160.82     38.61 o
   3   5   3       22.90       33.09      3.01 o
   4   5   3        1.19        1.89      2.53 o
   5   5   3     1170.95     1159.71     22.32 o
   6   5   3      194.94      158.93      8.31 o
   7   5   3     1646.44     1764.40     31.84 o
   8   5   3      273.32      265.26      8.05 o
   9   5   3        4.36       -0.51      3.01 o
  10   5   3      472.42      523.19     31.04 o
  11   5   3       73.38       68.59     16.75 o
  12   5   3        4.17       18.74     16.59 o
 -14   6   3      174.33      182.15     16.15 o
 -13   6   3      316.96      298.78     17.89 o
 -12   6   3       45.60       57.04      6.49 o
 -11   6   3      651.45      707.19     18.13 o
 -10   6   3       28.07       16.02      4.34 o
  -9   6   3      227.74      251.75      9.38 o
  -8   6   3        8.57        9.91      3.92 o
  -7   6   3       28.43       29.40      3.93 o
  -6   6   3       30.37       24.03      3.92 o
  -5   6   3      249.45      225.85      6.67 o
  -4   6   3      650.23      575.41     10.63 o
  -3   6   3     4551.74     4983.43     55.52 o
  -2   6   3       25.00       40.17      3.17 o
  -1   6   3     4418.77     4645.67     63.21 o
   0   6   3        7.70        1.46      1.66 o
   1   6   3     6350.78     6251.78     77.81 o
   2   6   3     3423.26     3378.79     61.01 o
   3   6   3       32.01       28.90      3.06 o
   4   6   3     1258.51     1331.51     27.83 o
   5   6   3      450.80      402.13     10.62 o
   6   6   3     1940.60     1977.17     37.29 o
   7   6   3      808.84      875.58     18.17 o
   8   6   3      226.35      210.85      6.98 o
   9   6   3      121.87      121.67      6.95 o
  10   6   3       22.58       14.83      4.88 o
  11   6   3        7.01       -1.36     12.49 o
  12   6   3      311.33      480.10     51.20 o
 -14   7   3        0.15        6.71     16.91 o
 -13   7   3        8.07       29.65     12.83 o
 -12   7   3       82.46       69.49      8.32 o
 -11   7   3      154.46      144.06      7.66 o
 -10   7   3       54.01       48.94      5.71 o
  -9   7   3       92.70       80.91      5.44 o
  -8   7   3        0.09        1.51      3.90 o
  -7   7   3        2.73        4.38      3.49 o
  -6   7   3      300.50      318.05      8.63 o
  -5   7   3      413.07      430.51     14.45 o
  -4   7   3     2201.84     2114.35     26.75 o
  -3   7   3     4731.77     5175.04     63.78 o
  -2   7   3      233.68      235.55      6.25 o
  -1   7   3     2299.85     2415.93     34.19 o
   0   7   3     1577.60     1690.45     27.83 o
   1   7   3        1.72        4.80      3.18 o
   2   7   3      145.22      135.22      6.97 o
   3   7   3      499.83      514.85     15.30 o
   4   7   3      248.83      264.64      8.08 o
   5   7   3       10.22        8.45      2.75 o
   6   7   3      100.18       98.21      6.06 o
   7   7   3       40.73       43.60      3.78 o
   8   7   3      391.23      399.45     14.44 o
   9   7   3      128.64      122.40      5.46 o
  10   7   3       46.71       63.17     10.77 o
  11   7   3       51.48       48.28     14.15 o
  12   7   3        0.02      -15.95     22.64 o
 -14   8   3      533.85      574.38     47.51 o
 -13   8   3      866.46      949.13     69.15 o
 -12   8   3       27.11       20.96      6.29 o
 -11   8   3       23.83       22.24      4.83 o
 -10   8   3       15.26       10.96      4.64 o
  -9   8   3        4.13        8.84      5.37 o
  -8   8   3      278.31      297.71      9.69 o
  -7   8   3       25.77       20.79      4.07 o
  -6   8   3      232.10      251.08      7.89 o
  -5   8   3     1861.77     2106.88     31.96 o
  -4   8   3     5225.86     5293.44     68.09 o
  -3   8   3      286.28      289.42      8.85 o
  -2   8   3     3638.63     3660.64     49.93 o
  -1   8   3     1419.21     1497.79     24.42 o
   0   8   3      234.06      302.61     12.18 o
   1   8   3     4747.53     4861.43     86.15 o
   2   8   3      349.69      337.20     11.42 o
   3   8   3      249.65      197.12      7.85 o
   4   8   3      199.20      204.43      7.49 o
   5   8   3      946.16      991.60     22.10 o
   6   8   3       68.68       58.81      5.38 o
   7   8   3       85.23       89.65      6.29 o
   8   8   3      182.43      191.04     10.18 o
   9   8   3       31.90       31.00      3.26 o
  10   8   3       16.09       26.36      6.16 o
  11   8   3       67.76       71.53     26.76 o
  12   8   3      140.49      174.18     36.79 o
 -14   9   3       85.04       64.80     22.49 o
 -13   9   3        4.62        6.85      8.95 o
 -12   9   3        3.03        6.88      6.80 o
 -11   9   3      551.80      536.40     17.12 o
 -10   9   3      473.50      467.38     14.72 o
  -9   9   3      265.45      251.34      9.32 o
  -8   9   3      772.75      736.84     16.97 o
  -7   9   3     1452.75     1516.22     30.92 o
  -6   9   3       44.81       46.89      4.69 o
  -5   9   3      117.20      107.11      5.39 o
  -4   9   3       10.50        3.25      3.05 o
  -3   9   3       49.35       28.33      3.76 o
  -2   9   3        1.21        0.60      2.59 o
  -1   9   3       10.69        8.87      2.70 o
   0   9   3      933.64      970.80     18.60 o
   1   9   3       57.79       44.13      4.90 o
   2   9   3       68.48       78.95      6.29 o
   3   9   3      134.71      147.70      9.55 o
   4   9   3       72.58       78.52      6.46 o
   5   9   3       95.65      109.34      5.91 o
   6   9   3      920.08      931.02     22.41 o
   7   9   3      195.95      179.95      7.58 o
   8   9   3       25.05       24.36      4.07 o
   9   9   3        2.34        3.85      3.00 o
  10   9   3      100.74       99.51     10.84 o
  11   9   3        0.79        1.63      8.70 o
 -13  10   3      174.40      161.51     15.90 o
 -12  10   3      112.30       90.69     10.62 o
 -11  10   3        2.63        1.95      4.62 o
 -10  10   3      247.65      246.48     10.06 o
  -9  10   3        6.10       10.66      4.42 o
  -8  10   3      174.72      156.81      7.27 o
  -7  10   3        4.20        4.22      4.11 o
  -6  10   3       67.89       66.54      5.34 o
  -5  10   3      695.09      684.58     15.83 o
  -4  10   3      150.62      136.75      6.63 o
  -3  10   3      959.88      943.56     18.81 o
  -2  10   3      141.92      129.04      6.99 o
  -1  10   3      864.13      834.83     18.02 o
   0  10   3      241.87      217.53      9.08 o
   1  10   3        0.88        6.07      4.06 o
   2  10   3      261.05      286.45     11.00 o
   3  10   3     1609.02     1585.25     34.61 o
   4  10   3        0.03        3.45      4.45 o
   5  10   3     2463.70     2487.58     59.58 o
   6  10   3       58.92       58.38      4.30 o
   7  10   3      315.64      338.72     11.11 o
   8  10   3      372.33      412.25     13.35 o
   9  10   3      110.05      106.21      8.14 o
  10  10   3      206.92      196.53     17.83 o
  11  10   3       40.41       35.75     11.69 o
 -13  11   3      108.60      123.01     14.21 o
 -12  11   3        0.23        3.32      9.66 o
 -11  11   3       46.95       43.62      6.71 o
 -10  11   3      534.12      579.45     19.02 o
  -9  11   3       54.73       45.18      5.75 o
  -8  11   3       28.75       18.23      4.65 o
  -7  11   3     2221.30     2280.86     44.97 o
  -6  11   3       86.78      103.14      5.78 o
  -5  11   3      506.33      502.65     12.82 o
  -4  11   3     1563.85     1611.96     29.67 o
  -3  11   3      106.29       79.13      7.95 o
  -2  11   3       93.28      117.33      5.57 o
  -1  11   3      687.93      692.55     15.66 o
   0  11   3       29.51       18.23      3.69 o
   1  11   3     2001.02     2001.50     44.13 o
   2  11   3      185.90      214.49      9.41 o
   3  11   3       15.76       18.28      4.87 o
   4  11   3      317.44      281.37     11.57 o
   5  11   3      763.20      768.12     23.99 o
   6  11   3      970.58      995.38     32.64 o
   7  11   3       10.64        4.26      3.46 o
   8  11   3      404.00      407.37     13.84 o
   9  11   3      114.75       97.19      9.00 o
  10  11   3       19.76       32.05      9.32 o
  11  11   3       39.11       51.84     14.75 o
 -13  12   3       27.09       13.04     11.03 o
 -12  12   3        4.53       12.64     13.60 o
 -11  12   3     1375.86     1513.01     44.27 o
 -10  12   3        5.31        4.18      5.09 o
  -9  12   3      325.10      348.22     12.09 o
  -8  12   3      143.23      106.25      7.37 o
  -7  12   3       83.25       58.16      6.10 o
  -6  12   3     2744.92     2970.60     52.87 o
  -5  12   3       79.53       80.37      5.75 o
  -4  12   3      699.61      699.82     15.68 o
  -3  12   3      279.56      242.20      9.16 o
  -2  12   3      298.18      326.76      9.60 o
  -1  12   3      175.86      160.69      6.23 o
   0  12   3       34.17       37.82      4.14 o
   1  12   3       70.19       60.05      6.93 o
   2  12   3     1068.95     1057.27     31.32 o
   3  12   3        0.10       -4.62      4.62 o
   4  12   3      122.79      107.03      8.27 o
   5  12   3      547.20      555.71     18.12 o
   6  12   3        0.25        0.76      4.60 o
   7  12   3      308.75      343.87     15.21 o
   8  12   3       48.99       53.90      6.34 o
   9  12   3       25.31       22.20      7.01 o
  10  12   3      118.23      127.12     10.72 o
  11  12   3       11.55        9.18     18.65 o
 -12  13   3      158.71      128.97     17.38 o
 -11  13   3      112.62      121.54     13.44 o
 -10  13   3       24.58       15.44      6.32 o
  -9  13   3      159.97      164.00     11.68 o
  -8  13   3      160.30      162.30      8.98 o
  -7  13   3      246.04      237.29      9.59 o
  -6  13   3     2083.75     2095.04     42.82 o
  -5  13   3       27.54       30.68      5.71 o
  -4  13   3        5.52        4.39      4.81 o
  -3  13   3     1163.60     1226.71     25.15 o
  -2  13   3      839.95      904.95     20.50 o
  -1  13   3     1676.50     1757.12     34.81 o
   0  13   3      504.97      469.58     12.64 o
   1  13   3      319.80      306.28     12.96 o
   2  13   3       97.90       89.74      7.87 o
   3  13   3      104.98       98.78      8.14 o
   4  13   3      852.39      941.30     26.20 o
   5  13   3     1740.80     1867.83     48.68 o
   6  13   3      124.95      123.86      9.38 o
   7  13   3      469.98      474.01     21.13 o
   8  13   3      373.88      376.26     14.82 o
   9  13   3      331.28      337.78     37.36 o
  10  13   3      503.38      539.32     33.51 o
 -12  14   3       10.55        7.18     10.31 o
 -11  14   3        5.52        8.21     10.17 o
 -10  14   3      200.96      180.96     10.46 o
  -9  14   3      213.84      211.89     10.82 o
  -8  14   3       19.32       14.76      6.11 o
  -7  14   3     1608.17     1602.21     38.52 o
  -6  14   3      188.22      184.59      9.28 o
  -5  14   3      549.56      553.69     15.25 o
  -4  14   3        0.56       -3.88      3.88 o
  -3  14   3      746.03      692.75     18.47 o
  -2  14   3     2047.88     2195.93     47.65 o
  -1  14   3      101.90      105.28      5.86 o
   0  14   3      312.40      308.31      9.25 o
   1  14   3      107.56      102.38      8.61 o
   2  14   3      264.72      288.97     11.61 o
   3  14   3        7.71        0.07      4.98 o
   4  14   3       21.58       23.69      6.60 o
   5  14   3        0.16       -1.51      5.38 o
   6  14   3       34.22        8.01      6.84 o
   7  14   3      314.92      339.15     18.56 o
   8  14   3      137.59      162.84     16.76 o
   9  14   3      324.00      358.64     24.30 o
  10  14   3       19.16        7.74      9.73 o
 -12  15   3      563.96      591.93     32.11 o
 -11  15   3       32.29        6.89     11.96 o
 -10  15   3      224.17      199.37     14.85 o
  -9  15   3        1.00       -2.80      6.27 o
  -8  15   3       37.36       39.96      6.98 o
  -7  15   3       31.76       14.04      6.99 o
  -6  15   3      675.67      690.94     20.60 o
  -5  15   3      412.43      395.05     12.87 o
  -4  15   3      235.52      276.39     10.89 o
  -3  15   3      174.96      163.34      7.83 o
  -2  15   3     1219.00     1281.54     30.27 o
  -1  15   3      541.56      559.13     15.14 o
   0  15   3      155.78      165.22     10.17 o
   1  15   3     1005.38     1054.31     29.68 o
   2  15   3       36.86       37.02      6.96 o
   3  15   3      187.59      204.92     11.44 o
   4  15   3      340.42      333.67     14.84 o
   5  15   3      352.91      335.52     15.91 o
   6  15   3       39.36       32.65      9.34 o
   7  15   3       57.02       36.52     10.28 o
   8  15   3       44.67       51.33     13.10 o
   9  15   3        9.09       13.36     10.42 o
 -11  16   3       85.53      101.88     15.67 o
 -10  16   3        5.86       -1.74      9.00 o
  -9  16   3        7.17        1.19      7.01 o
  -8  16   3      282.01      282.63     12.10 o
  -7  16   3        0.01        8.31      7.13 o
  -6  16   3       25.33        7.12      5.82 o
  -5  16   3      107.87      114.19      7.33 o
  -4  16   3        1.12       -0.05      4.93 o
  -3  16   3       86.59       69.65      7.33 o
  -2  16   3       68.16       70.40      6.19 o
  -1  16   3      744.96      739.99     20.72 o
   0  16   3      126.01      123.82      6.71 o
   1  16   3       91.57       97.78      5.51 o
   2  16   3      869.53      909.72     32.15 o
   3  16   3      353.18      335.64     15.00 o
   4  16   3      423.03      448.98     17.59 o
   5  16   3       69.17       76.83     10.75 o
   6  16   3       36.16       37.72     10.38 o
   7  16   3      113.57      127.03     17.97 o
   8  16   3       78.11       82.67     17.57 o
   9  16   3        7.92       11.94     11.78 o
 -11  17   3        4.12        0.41     14.21 o
 -10  17   3      235.53      247.01     20.34 o
  -9  17   3        0.00       -3.69      6.98 o
  -8  17   3       40.97       27.31      8.03 o
  -7  17   3      105.27      100.74      9.58 o
  -6  17   3      241.18      230.44     12.07 o
  -5  17   3      444.88      449.18     17.90 o
  -4  17   3       92.67      100.10      7.72 o
  -3  17   3       21.12       30.47      6.14 o
  -2  17   3      240.33      261.96     11.46 o
  -1  17   3      163.45      180.75      8.89 o
   0  17   3      204.03      217.34      8.60 o
   1  17   3      369.33      359.71     12.18 o
   2  17   3       12.90        5.65      7.50 o
   3  17   3      124.61      133.76     11.72 o
   4  17   3      208.54      211.42     21.64 o
   5  17   3      159.09      159.25     13.99 o
   6  17   3       30.98        5.70      8.82 o
   7  17   3        0.70       -2.53      9.46 o
   8  17   3       10.60        3.19     11.96 o
   9  17   3        9.48       10.50     13.53 o
 -10  18   3        0.03        2.66     14.47 o
  -9  18   3      125.50      107.62     11.42 o
  -8  18   3       42.68       46.99      7.75 o
  -7  18   3        6.83       -0.97      6.57 o
  -6  18   3       24.32       17.01      7.50 o
  -5  18   3        0.50        0.17      6.11 o
  -4  18   3       68.98       60.46      9.23 o
  -3  18   3      164.11      161.29     10.17 o
  -2  18   3        2.25        0.08      5.12 o
  -1  18   3     1378.22     1390.13     33.33 o
   0  18   3       32.70       23.70      5.73 o
   1  18   3       14.02        7.14      4.82 o
   2  18   3      562.44      549.29     23.48 o
   3  18   3       73.33       74.09     10.89 o
   4  18   3       47.17       39.03      9.34 o
   5  18   3        0.62        9.81     10.61 o
   6  18   3       98.46       65.80     14.42 o
   7  18   3       14.35       18.68     13.46 o
   8  18   3       31.88       30.76     18.23 o
 -10  19   3        0.01      -11.22     13.12 o
  -9  19   3      177.47      172.09     18.53 o
  -8  19   3      444.03      423.75     21.13 o
  -7  19   3        8.55        1.47      7.26 o
  -6  19   3       81.45       93.23      9.71 o
  -5  19   3       67.00       66.15     18.15 o
  -4  19   3      140.81      103.52     12.13 o
  -3  19   3      179.81      194.90     12.78 o
  -2  19   3       51.87       36.81      9.04 o
  -1  19   3      488.05      505.18     16.87 o
   0  19   3      138.73      134.30      7.20 o
   1  19   3       49.38       50.75      3.49 o
   2  19   3      140.66      146.77     15.59 o
   3  19   3       50.15       40.99      9.23 o
   4  19   3      319.50      364.80     22.96 o
   5  19   3      462.07      441.82     23.06 o
   6  19   3        0.60        7.21     11.68 o
   7  19   3      103.41       86.04     17.25 o
  -9  20   3        9.79        4.56     12.10 o
  -8  20   3       73.43       65.66     13.59 o
  -7  20   3      124.00      113.51     10.97 o
  -6  20   3      136.77      167.87     19.23 o
  -5  20   3       14.14        4.62     11.33 o
  -4  20   3       11.17        4.89      6.84 o
  -3  20   3      224.60      194.82     13.46 o
  -2  20   3      116.52      109.25      8.81 o
  -1  20   3      178.70      186.15      9.74 o
   0  20   3       48.08       33.28     10.79 o
   1  20   3        5.68        2.58      3.21 o
   2  20   3      359.85      302.10     22.86 o
   3  20   3       21.19        8.78     10.07 o
   4  20   3      178.09      176.85     14.55 o
   5  20   3       35.18       47.04     13.40 o
   6  20   3       58.31       78.91     16.22 o
   7  20   3      350.04      341.61     31.01 o
  -8  21   3       43.88       38.13     12.53 o
  -7  21   3        6.93       12.09      9.98 o
  -6  21   3       22.44       17.94      9.57 o
  -5  21   3      503.53      485.02     29.40 o
  -4  21   3      248.19      247.28     18.38 o
  -3  21   3        4.13       -0.24      5.76 o
  -2  21   3       73.49       83.84      8.49 o
  -1  21   3      144.53      142.19     10.20 o
   0  21   3      169.23      174.49     13.07 o
   1  21   3      238.68      246.69     25.68 o
   2  21   3        0.33       -3.45      9.18 o
   3  21   3      209.31      198.11     23.98 o
   4  21   3        1.60        1.81     11.42 o
   5  21   3      122.21       84.77     19.17 o
   6  21   3      458.56      516.46     67.43 o
  -7  22   3      331.17      308.52     41.33 o
  -6  22   3       72.25       91.80     14.97 o
  -5  22   3      141.83      123.77     16.23 o
  -4  22   3        0.67       -8.29      9.05 o
  -3  22   3       10.95        3.48      7.68 o
  -2  22   3      228.84      257.78     18.50 o
  -1  22   3       97.53       94.47     12.47 o
   0  22   3       20.60       18.26     12.00 o
   1  22   3      176.00      154.90     18.71 o
   2  22   3      484.27      518.67     33.34 o
   3  22   3      652.51      715.65     39.94 o
   4  22   3      124.15      139.41     19.43 o
   5  22   3       53.96       44.78     18.46 o
  -6  23   3        0.20       23.20     16.67 o
  -5  23   3       12.93       15.63     11.86 o
  -4  23   3       24.99       20.28     12.69 o
  -3  23   3       87.79       91.15     14.66 o
  -2  23   3       53.22       63.82     12.30 o
  -1  23   3        2.32        9.17     12.36 o
   0  23   3       63.54       79.93     16.45 o
   1  23   3        6.73       23.87     17.68 o
   2  23   3        1.83        0.76     11.71 o
   3  23   3        2.00       -4.24     13.45 o
   4  23   3      154.25      134.92     19.74 o
  -4  24   3       30.26       16.15     15.01 o
  -3  24   3        3.07       -3.72     11.29 o
  -2  24   3        3.75       24.96     18.34 o
  -1  24   3       17.50        6.55     18.16 o
   0  24   3      521.16      531.76     39.96 o
   1  24   3        2.65        5.26     14.29 o
   2  24   3        0.00       -9.59     11.55 o
 -14   0   4      451.31      399.39     38.52 o
 -13   0   4      286.05      281.79     21.42 o
 -12   0   4       39.24       35.41      6.54 o
 -11   0   4       91.60       99.14     10.15 o
 -10   0   4       48.90       48.02      8.25 o
  -9   0   4      204.02      228.44     11.07 o
  -8   0   4        9.27       24.27      7.09 o
  -7   0   4      359.55      275.57     12.61 o
  -6   0   4       68.70       78.21      7.80 o
  -5   0   4        8.41       10.93      4.73 o
  -4   0   4     2322.58     2157.14     47.42 o
  -3   0   4     1170.65     1061.19     27.70 o
  -2   0   4     5221.87     5418.17    102.96 o
  -1   0   4      907.01      856.09     22.18 o
   0   0   4     1421.09     1530.46     40.40 o
   1   0   4     6672.74     6966.77    129.90 o
   2   0   4        9.35       35.44      5.45 o
   3   0   4      334.17      313.67     13.41 o
   4   0   4     1369.25     1320.29     37.27 o
   5   0   4      237.11      192.01      9.95 o
   6   0   4     1017.73      983.03     38.83 o
   7   0   4      173.42      173.30     10.61 o
   8   0   4       46.45       49.73      6.99 o
   9   0   4     2324.39     2698.97    105.65 o
  10   0   4      840.94      841.06    109.48 o
  11   0   4        6.02        2.57     23.67 o
 -14   1   4      457.90      439.63     19.36 o
 -13   1   4        0.59        1.14      4.87 o
 -12   1   4     1047.47     1079.66     24.18 o
 -11   1   4       95.78      107.16      8.78 o
 -10   1   4        3.40        5.12      4.43 o
  -9   1   4        0.99        1.53      4.08 o
  -8   1   4      477.96      480.53     12.71 o
  -7   1   4     1113.85     1139.49     18.85 o
  -6   1   4      581.83      548.89     15.82 o
  -5   1   4        0.27        4.65      3.56 o
  -4   1   4       17.82       17.07      3.61 o
  -3   1   4       68.78       68.60      4.62 o
  -2   1   4     1596.53     1632.20     27.26 o
  -1   1   4     2694.47     2494.47     36.70 o
   0   1   4      471.08      496.00     12.05 o
   1   1   4      157.70      170.74      8.85 o
   2   1   4     1732.50     1858.93     29.96 o
   3   1   4        0.64        2.95      2.96 o
   4   1   4      378.08      324.18     12.48 o
   5   1   4      162.56      185.68      8.03 o
   6   1   4      887.68      932.79     28.14 o
   7   1   4      304.84      324.09     10.21 o
   8   1   4      419.85      394.63     11.65 o
   9   1   4      231.87      242.07     13.65 o
  10   1   4       47.25        8.49     18.52 o
  11   1   4       79.30       84.73     36.41 o
 -14   2   4      283.48      252.60     21.69 o
 -13   2   4       31.94       37.35      6.00 o
 -12   2   4      403.04      390.58     13.72 o
 -11   2   4       69.19       47.44      6.68 o
 -10   2   4      285.33      277.60     11.24 o
  -9   2   4        2.91        3.31      4.33 o
  -8   2   4       31.98       26.14      4.70 o
  -7   2   4     1791.71     1731.53     31.12 o
  -6   2   4      174.72      176.84      6.99 o
  -5   2   4     2491.02     2485.28     33.48 o
  -4   2   4        1.46        1.14      3.11 o
  -3   2   4     1502.49     1609.52     24.18 o
  -2   2   4      971.94      944.56     16.03 o
  -1   2   4       40.41       47.10      4.05 o
   0   2   4     1420.46     1299.70     24.56 o
   1   2   4      593.85      627.66     16.98 o
   2   2   4        0.46        2.61      2.99 o
   3   2   4       15.72       18.29      3.36 o
   4   2   4       56.55       54.31      4.64 o
   5   2   4      396.78      387.37     12.09 o
   6   2   4      442.67      475.84     18.49 o
   7   2   4      809.37      834.82     19.87 o
   8   2   4       18.35       12.06      3.19 o
   9   2   4      783.03      731.60     27.93 o
  10   2   4       96.13      130.96     23.93 o
  11   2   4       38.91       50.37     32.42 o
 -14   3   4       93.22       78.09     16.79 o
 -13   3   4      275.06      277.89     16.08 o
 -12   3   4       58.90       58.71      5.39 o
 -11   3   4        0.46        4.99      4.31 o
 -10   3   4     1146.09     1144.50     27.38 o
  -9   3   4        5.19        4.78      4.92 o
  -8   3   4       58.61       54.50      5.36 o
  -7   3   4       59.91       76.06      6.44 o
  -6   3   4        0.26        8.77      4.08 o
  -5   3   4        8.56       11.47      3.61 o
  -4   3   4       38.11       47.85      4.37 o
  -3   3   4        0.77        0.81      3.31 o
  -2   3   4       98.85      141.87      5.15 o
  -1   3   4       77.94       76.62      4.90 o
   0   3   4       37.27       51.89      3.12 o
   1   3   4       47.50       40.02      5.08 o
   2   3   4     1537.21     1665.44     33.89 o
   3   3   4     2419.08     2562.20     50.48 o
   4   3   4      522.24      570.28     14.68 o
   5   3   4       28.18       28.24      5.91 o
   6   3   4      496.76      503.06     14.29 o
   7   3   4      659.25      687.06     18.31 o
   8   3   4        4.46        6.41      2.46 o
   9   3   4        0.39        4.83      2.35 o
  10   3   4        0.17        0.00     17.24 o
  11   3   4       39.20       16.98     19.30 o
 -14   4   4      243.10      254.74     25.00 o
 -13   4   4        6.33       14.85      5.68 o
 -12   4   4      224.65      203.02      8.84 o
 -11   4   4        0.18       -0.68      4.86 o
 -10   4   4       24.82       36.00      5.51 o
  -9   4   4      675.79      699.17     17.10 o
  -8   4   4       94.61      106.76      7.00 o
  -7   4   4       64.48       61.24      6.00 o
  -6   4   4        4.48        1.29      3.68 o
  -5   4   4      250.82      266.60     10.38 o
  -4   4   4      299.88      272.02      7.50 o
  -3   4   4      476.99      479.84     10.57 o
  -2   4   4      851.46      852.16     15.23 o
  -1   4   4      109.73      125.47      4.61 o
   0   4   4      624.63      739.94     15.52 o
   1   4   4     1238.52     1203.66     24.13 o
   2   4   4     4773.68     5020.97     92.28 o
   3   4   4        5.19        7.11      3.06 o
   4   4   4      510.37      502.91     13.65 o
   5   4   4      161.06      161.79      7.63 o
   6   4   4     1385.72     1389.43     33.58 o
   7   4   4     2051.17     2162.04     40.58 o
   8   4   4       18.19        9.61      3.02 o
   9   4   4      165.30      165.86      7.95 o
  10   4   4      247.23      246.85     34.35 o
  11   4   4        1.43       -9.01     17.50 o
 -14   5   4        3.13        4.14      5.83 o
 -13   5   4      210.12      176.48     12.32 o
 -12   5   4        0.10       -3.91      4.71 o
 -11   5   4      274.59      251.73      9.95 o
 -10   5   4      911.72      936.09     24.20 o
  -9   5   4      198.39      211.66     10.14 o
  -8   5   4     2026.54     2081.13     39.34 o
  -7   5   4       85.72       90.27      6.32 o
  -6   5   4      877.70      910.61     18.50 o
  -5   5   4     2087.48     2199.01     34.01 o
  -4   5   4      911.15      890.58     15.46 o
  -3   5   4      175.69      132.69      6.04 o
  -2   5   4     2139.38     2108.15     30.80 o
  -1   5   4        2.74       11.92      2.27 o
   0   5   4      153.34      146.84      5.40 o
   1   5   4     2699.50     2627.81     46.01 o
   2   5   4      440.99      422.30     13.52 o
   3   5   4      847.64      848.94     24.12 o
   4   5   4       22.16       28.66      3.83 o
   5   5   4      708.72      738.74     18.35 o
   6   5   4       65.61       54.65      5.07 o
   7   5   4        9.30        9.52      3.17 o
   8   5   4      197.59      185.83      8.41 o
   9   5   4      121.20      102.67      5.70 o
  10   5   4        2.07        1.99     12.60 o
 -14   6   4      448.24      455.70     46.05 o
 -13   6   4        0.90        2.08      6.23 o
 -12   6   4       85.40       92.61      8.43 o
 -11   6   4        8.32       13.72      7.30 o
 -10   6   4      150.45      140.73      8.39 o
  -9   6   4      929.05      986.77     25.28 o
  -8   6   4      271.73      249.86      9.20 o
  -7   6   4        0.43       -0.80      3.76 o
  -6   6   4        0.15       10.48      4.07 o
  -5   6   4     3040.93     3155.15     42.64 o
  -4   6   4      917.12      978.65     16.84 o
  -3   6   4     1698.08     1751.42     23.51 o
  -2   6   4        9.52       11.63      2.48 o
  -1   6   4     1027.64     1004.47     16.46 o
   0   6   4       49.75       73.47      6.32 o
   1   6   4     1295.92     1282.40     23.14 o
   2   6   4     3753.82     3952.00     73.49 o
   3   6   4       29.50       32.62      4.76 o
   4   6   4       58.87       47.83      4.32 o
   5   6   4        8.39        7.32      1.96 o
   6   6   4       63.96       56.48      3.86 o
   7   6   4      435.18      440.36     12.86 o
   8   6   4        5.55        5.24      3.06 o
   9   6   4        3.55        2.67      3.06 o
  10   6   4        5.87        0.68      6.71 o
  11   6   4       19.91        9.78     25.47 o
 -14   7   4       64.08       72.15     15.73 o
 -13   7   4        1.98       -2.18      9.80 o
 -12   7   4       70.69       78.36     10.64 o
 -11   7   4      775.39      842.31     24.54 o
 -10   7   4      254.09      231.23      9.60 o
  -9   7   4        5.73        5.00      5.43 o
  -8   7   4     3124.47     3152.83     48.75 o
  -7   7   4     1038.57     1036.17     20.89 o
  -6   7   4     3617.12     3743.12     58.10 o
  -5   7   4       15.44       27.37      4.41 o
  -4   7   4     3401.69     3348.37     43.33 o
  -3   7   4      561.45      603.67     12.76 o
  -2   7   4      180.82      198.61      6.06 o
  -1   7   4     3122.46     3095.13     42.14 o
   0   7   4      334.17      341.43      8.41 o
   1   7   4     6315.93     6489.40     90.34 o
   2   7   4      442.29      419.90     15.54 o
   3   7   4      122.92      109.90      5.14 o
   4   7   4      796.86      805.91     20.94 o
   5   7   4       95.34       99.64      4.68 o
   6   7   4      157.23      157.08      8.30 o
   7   7   4      688.50      748.99     19.10 o
   8   7   4      110.78      112.02      7.66 o
   9   7   4        2.97        3.89      3.63 o
  10   7   4       14.21       11.82      9.26 o
  11   7   4      239.70      157.97     34.48 o
 -14   8   4       83.31       77.12     12.68 o
 -13   8   4       65.56       80.06     11.86 o
 -12   8   4       12.95        2.05     15.04 o
 -11   8   4       11.36        1.84      5.91 o
 -10   8   4      378.74      362.52     13.21 o
  -9   8   4      103.80       97.66      6.82 o
  -8   8   4       25.54       51.42      5.47 o
  -7   8   4      254.87      275.57     10.01 o
  -6   8   4      626.47      661.15     15.41 o
  -5   8   4      713.66      765.27     17.67 o
  -4   8   4        1.77        3.90      3.12 o
  -3   8   4       79.67       72.28      4.94 o
  -2   8   4        0.02        4.61      3.40 o
  -1   8   4      105.55       82.23      4.70 o
   0   8   4      637.75      664.46     14.44 o
   1   8   4       51.26       41.02      3.94 o
   2   8   4      253.19      254.99      9.70 o
   3   8   4        2.61        2.90      1.35 o
   4   8   4      773.17      755.81     21.55 o
   5   8   4        5.84        4.16      2.01 o
   6   8   4      173.40      186.21      9.00 o
   7   8   4      405.58      410.88     14.86 o
   8   8   4       33.95       38.40      5.57 o
   9   8   4       17.75       18.86      6.83 o
  10   8   4       84.75       55.56     14.37 o
  11   8   4       25.68        6.95     26.76 o
 -13   9   4        6.10        9.23     10.73 o
 -12   9   4        7.92        2.85     13.05 o
 -11   9   4        2.54       -5.53      5.53 o
 -10   9   4      268.45      262.76     13.70 o
  -9   9   4      360.57      369.52     11.96 o
  -8   9   4     4302.53     4512.12     72.99 o
  -7   9   4      198.84      187.68      7.76 o
  -6   9   4      117.56      129.07      6.46 o
  -5   9   4      675.84      652.11     15.15 o
  -4   9   4      478.23      469.52     12.85 o
  -3   9   4     1414.05     1411.10     24.09 o
  -2   9   4     3570.19     3601.36     49.49 o
  -1   9   4      621.58      644.53     14.76 o
   0   9   4        0.01        0.65      2.44 o
   1   9   4       13.95       15.83      3.64 o
   2   9   4      420.39      429.64     13.53 o
   3   9   4     1275.28     1286.51     32.01 o
   4   9   4      114.22       98.11      6.52 o
   5   9   4      180.94      167.05      7.88 o
   6   9   4      438.19      422.48     14.90 o
   7   9   4      220.92      217.01      7.95 o
   8   9   4     1100.25     1172.70     30.62 o
   9   9   4      124.80      111.03      8.94 o
  10   9   4      275.11      261.80     21.75 o
 -13  10   4      277.00      277.30     22.01 o
 -12  10   4      254.07      288.30     19.75 o
 -11  10   4       64.92       50.64      8.59 o
 -10  10   4       83.92       61.81      8.92 o
  -9  10   4      704.66      668.75     19.21 o
  -8  10   4        0.99        4.95      4.90 o
  -7  10   4        3.04       -0.88      4.60 o
  -6  10   4        5.60        7.95      4.95 o
  -5  10   4       36.35       40.09      4.84 o
  -4  10   4     2143.00     2266.71     38.09 o
  -3  10   4      134.02      141.97      8.66 o
  -2  10   4       14.70       13.00      3.57 o
  -1  10   4      545.76      512.95     12.82 o
   0  10   4      756.06      717.32     18.35 o
   1  10   4      246.99      245.02     10.61 o
   2  10   4       29.04       20.51      4.20 o
   3  10   4        2.03       -0.28      2.71 o
   4  10   4        0.04       -3.86      4.52 o
   5  10   4      682.18      692.04     20.66 o
   6  10   4      175.93      195.00      9.61 o
   7  10   4      224.16      209.64      9.71 o
   8  10   4       12.01        9.50      4.26 o
   9  10   4       96.32      103.39     13.31 o
  10  10   4      196.65      206.11     19.17 o
 -13  11   4       63.61       55.37     15.90 o
 -12  11   4      432.56      461.96     24.96 o
 -11  11   4      408.26      452.44     18.37 o
 -10  11   4      308.93      313.54     13.13 o
  -9  11   4       33.33       15.46      5.58 o
  -8  11   4      365.27      359.74     13.16 o
  -7  11   4      512.89      478.65     17.02 o
  -6  11   4      845.13      854.30     21.09 o
  -5  11   4      324.46      340.51     11.20 o
  -4  11   4      130.93      123.94      6.82 o
  -3  11   4        8.42        5.73      3.80 o
  -2  11   4       46.28       56.05      5.32 o
  -1  11   4     2295.86     2275.59     50.19 o
   0  11   4     1290.64     1223.83     30.57 o
   1  11   4      370.83      372.81     14.61 o
   2  11   4      398.67      419.06     14.40 o
   3  11   4       55.32       55.66      5.76 o
   4  11   4       12.50       23.48      5.28 o
   5  11   4      619.19      580.40     16.17 o
   6  11   4        6.56       13.04      4.72 o
   7  11   4       91.58       98.60      7.58 o
   8  11   4      123.70       99.92     10.83 o
   9  11   4       91.52       74.05     11.76 o
  10  11   4       87.64       74.24     10.17 o
 -13  12   4        8.08       -5.23     12.56 o
 -12  12   4        9.93       -6.60     12.42 o
 -11  12   4      122.04      133.09     13.72 o
 -10  12   4      315.69      367.02     18.09 o
  -9  12   4      212.71      197.11     10.66 o
  -8  12   4       69.56       54.63      6.58 o
  -7  12   4       24.45       21.47      5.84 o
  -6  12   4      260.18      263.45     10.01 o
  -5  12   4      111.43      102.96      7.18 o
  -4  12   4      371.99      397.99     12.37 o
  -3  12   4       26.74       21.38      4.68 o
  -2  12   4      104.70       91.19      5.37 o
  -1  12   4     2729.57     2757.09     58.27 o
   0  12   4       63.93       69.47      6.46 o
   1  12   4        1.97       -1.61      5.28 o
   2  12   4      278.23      281.12     12.92 o
   3  12   4        0.55       -0.41      3.88 o
   4  12   4        1.15        8.11      6.01 o
   5  12   4        5.84        7.90      6.30 o
   6  12   4       96.18       64.40      6.58 o
   7  12   4      256.15      249.68     12.68 o
   8  12   4       27.78       18.63      9.17 o
   9  12   4      411.76      379.83     32.06 o
  10  12   4       31.78       33.27     13.99 o
 -12  13   4      107.17      111.63     33.59 o
 -11  13   4      429.05      517.74     28.87 o
 -10  13   4       57.65       52.64     10.85 o
  -9  13   4       41.77       31.99      8.19 o
  -8  13   4       36.04       23.39      6.58 o
  -7  13   4       30.30       18.51      5.40 o
  -6  13   4      108.19      113.48      9.05 o
  -5  13   4      102.76       99.33      7.12 o
  -4  13   4      411.53      377.86     13.73 o
  -3  13   4      364.71      353.23     10.90 o
  -2  13   4      111.14       99.32      8.64 o
  -1  13   4      152.60      151.75      7.13 o
   0  13   4       57.05       58.01      6.70 o
   1  13   4      327.87      320.63     12.22 o
   2  13   4       15.97        7.27      4.86 o
   3  13   4       39.14       31.84      5.12 o
   4  13   4      101.39      127.40     11.73 o
   5  13   4      608.63      636.06     23.30 o
   6  13   4      386.02      397.27     17.09 o
   7  13   4       13.14       10.10      6.91 o
   8  13   4       57.06       58.85     13.72 o
   9  13   4       55.91       41.98     12.93 o
 -12  14   4       10.59        6.00     10.93 o
 -11  14   4       40.92       53.79     13.85 o
 -10  14   4      112.80      133.82     12.11 o
  -9  14   4       73.14       71.79      8.39 o
  -8  14   4       24.16       30.32      7.57 o
  -7  14   4      115.93      109.19      7.81 o
  -6  14   4        1.08       -1.41      5.01 o
  -5  14   4       41.43       53.24      6.43 o
  -4  14   4       21.56       21.60      4.70 o
  -3  14   4        5.44       12.07      5.42 o
  -2  14   4       28.51       30.28      4.55 o
  -1  14   4       34.77       39.11      6.19 o
   0  14   4      729.72      736.39     24.19 o
   1  14   4      337.49      355.41     15.43 o
   2  14   4        0.78       -3.60      4.72 o
   3  14   4      405.21      405.31     16.47 o
   4  14   4      202.05      150.61     14.08 o
   5  14   4       32.27       34.31      9.64 o
   6  14   4       16.42       12.56      6.49 o
   7  14   4       98.82      104.62     13.36 o
   8  14   4        0.23        9.37     11.50 o
   9  14   4      354.59      387.42     36.80 o
 -12  15   4       10.57      -13.93     13.93 o
 -11  15   4       35.85       28.69     13.96 o
 -10  15   4        2.73       -8.57      8.57 o
  -9  15   4       36.38       53.13      9.09 o
  -8  15   4      582.90      557.42     18.21 o
  -7  15   4     1156.37     1238.66     36.28 o
  -6  15   4      660.31      596.74     19.30 o
  -5  15   4      395.84      396.86     15.47 o
  -4  15   4      135.35      148.58     12.39 o
  -3  15   4      831.81      792.83     23.64 o
  -2  15   4     1057.14     1048.47     27.09 o
  -1  15   4       38.65       48.18      5.57 o
   0  15   4      514.55      478.47     18.93 o
   1  15   4       93.56       69.38      8.03 o
   2  15   4      269.44      281.70     13.68 o
   3  15   4      974.24      942.27     29.20 o
   4  15   4       14.51        8.85      7.98 o
   5  15   4      861.56      842.75     34.29 o
   6  15   4        1.35        1.76      7.98 o
   7  15   4       23.98        7.19      9.52 o
   8  15   4      345.16      356.02     31.99 o
   9  15   4       21.64       13.31     15.79 o
 -11  16   4       34.31       19.00     15.04 o
 -10  16   4      166.14      190.90     15.80 o
  -9  16   4       36.39       24.67      8.81 o
  -8  16   4       58.69       51.21      8.28 o
  -7  16   4      153.45      162.57     11.11 o
  -6  16   4      338.37      359.54     14.50 o
  -5  16   4     1308.98     1377.47     40.38 o
  -4  16   4       88.07       72.48      6.80 o
  -3  16   4       35.78       28.44      6.23 o
  -2  16   4       54.58       60.50      9.31 o
  -1  16   4      466.14      475.84     17.73 o
   0  16   4     2297.94     2399.66     65.97 o
   1  16   4      149.40      128.67     10.49 o
   2  16   4       15.92        8.31      6.19 o
   3  16   4      314.14      321.03     15.78 o
   4  16   4        1.20        4.50      8.18 o
   5  16   4     1228.43     1246.04     49.31 o
   6  16   4      424.87      433.32     25.20 o
   7  16   4        0.04       -1.58     11.56 o
   8  16   4       59.47       38.94     25.79 o
 -11  17   4       29.36       41.64     15.59 o
 -10  17   4      266.84      304.28     19.62 o
  -9  17   4       10.31       -0.50      9.08 o
  -8  17   4        1.95       10.29      8.38 o
  -7  17   4      118.38      108.55     10.29 o
  -6  17   4        1.65        9.72      6.35 o
  -5  17   4       11.01       18.14      6.71 o
  -4  17   4       85.99      105.48      8.80 o
  -3  17   4       97.36       97.81      9.13 o
  -2  17   4      310.53      322.53     13.54 o
  -1  17   4      182.15      174.58      8.99 o
   0  17   4      155.29      136.80     15.83 o
   1  17   4        4.71        4.02      7.14 o
   2  17   4       44.85       38.29      9.74 o
   3  17   4     1264.62     1284.99     46.76 o
   4  17   4       25.35       17.02      9.42 o
   5  17   4       93.70       90.60     14.71 o
   6  17   4       41.56       33.78     12.54 o
   7  17   4      169.89      195.13     29.77 o
   8  17   4       15.55       18.22     17.46 o
 -10  18   4       57.91       43.97     16.41 o
  -9  18   4      361.64      331.92     20.62 o
  -8  18   4      101.77      104.23     12.42 o
  -7  18   4        0.12        6.91      7.87 o
  -6  18   4        0.14       -0.31      6.93 o
  -5  18   4       35.27       34.85      7.85 o
  -4  18   4       82.50       92.56      9.37 o
  -3  18   4      130.53      147.45     11.08 o
  -2  18   4      196.64      184.28     10.31 o
  -1  18   4        0.44        1.67      3.93 o
   0  18   4      275.18      264.91     15.85 o
   1  18   4       65.24       53.88     10.38 o
   2  18   4       84.61      113.10     15.53 o
   3  18   4      176.28      160.77     14.05 o
   4  18   4      268.73      247.80     21.95 o
   5  18   4       59.95       93.36     17.83 o
   6  18   4      101.33      104.72     16.72 o
   7  18   4      116.36      139.89     19.90 o
  -9  19   4        8.40        9.80     12.40 o
  -8  19   4      118.31      147.20     14.77 o
  -7  19   4        2.59        8.80      8.56 o
  -6  19   4      605.87      626.60     28.89 o
  -5  19   4      112.54      126.74     10.67 o
  -4  19   4      146.30      144.83     12.42 o
  -3  19   4      135.81      121.41     12.22 o
  -2  19   4        1.96       -2.72      4.63 o
  -1  19   4      100.33      102.85      9.82 o
   0  19   4       82.22       78.88     13.75 o
   1  19   4       71.85       76.49     11.25 o
   2  19   4      147.88      155.50     13.90 o
   3  19   4        4.51        8.13      7.25 o
   4  19   4       13.41        7.73      8.78 o
   5  19   4      206.17      247.78     22.74 o
   6  19   4        0.09       20.45     15.06 o
  -9  20   4        1.29        3.01     12.43 o
  -8  20   4       18.22        3.92     13.42 o
  -7  20   4       27.80        8.19      9.50 o
  -6  20   4       20.52       15.62      9.49 o
  -5  20   4        0.62       -3.77     11.15 o
  -4  20   4       55.06       54.72     14.22 o
  -3  20   4       82.74       56.00      9.90 o
  -2  20   4      212.15      209.49     12.16 o
  -1  20   4       61.43       64.49     12.18 o
   0  20   4       34.98       45.08     13.03 o
   1  20   4      213.48      240.47     17.98 o
   2  20   4        3.05        2.73      9.66 o
   3  20   4       55.62       69.87     12.47 o
   4  20   4       43.90       29.04     16.15 o
   5  20   4       53.78       89.23     19.34 o
   6  20   4      340.09      316.43     29.76 o
  -8  21   4       15.38       14.94     11.33 o
  -7  21   4       27.22       43.29     12.09 o
  -6  21   4       68.44       75.83     13.46 o
  -5  21   4      156.27      143.22     20.28 o
  -4  21   4       84.11       70.31     12.01 o
  -3  21   4       26.03       21.14      8.83 o
  -2  21   4        4.95       10.32      7.95 o
  -1  21   4       27.68        4.54     13.84 o
   0  21   4        6.96        7.82     12.45 o
   1  21   4      392.00      372.78     27.19 o
   2  21   4       95.25       88.66     13.49 o
   3  21   4        6.36       -3.39     10.34 o
   4  21   4        0.00      -14.80     14.80 o
   5  21   4       33.60       25.45     15.42 o
  -7  22   4        2.81        5.88     13.33 o
  -6  22   4       72.98       34.02     17.04 o
  -5  22   4        3.06        6.39     11.74 o
  -4  22   4      214.90      236.49     25.24 o
  -3  22   4        0.84        4.63      8.62 o
  -2  22   4        8.55       12.96     16.01 o
  -1  22   4        2.03        6.32     13.58 o
   0  22   4      276.46      279.51     32.49 o
   1  22   4       37.76       40.04     13.72 o
   2  22   4       58.05       34.58     12.23 o
   3  22   4       47.77       45.64     17.00 o
   4  22   4        8.80       -1.71     17.27 o
  -5  23   4       51.66       60.26     13.28 o
  -4  23   4       39.89       25.61     11.12 o
  -3  23   4      530.95      501.94     37.94 o
  -2  23   4       49.17       55.93     17.24 o
  -1  23   4       37.25       20.67     15.91 o
   0  23   4        0.92       -3.50     15.78 o
   1  23   4        0.19        5.50     13.27 o
   2  23   4       52.78       43.36     19.65 o
  -3  24   4      125.93      136.87     28.08 o
  -2  24   4        5.42      -10.37     17.75 o
  -1  24   4      193.22      190.59     25.24 o
   0  24   4       50.98       89.57     22.35 o
 -14   1   5      302.64      245.46     20.32 o
 -13   1   5      550.50      552.68     25.50 o
 -12   1   5       23.59       29.16      7.41 o
 -11   1   5      873.78      870.37     30.50 o
 -10   1   5      421.91      367.78     12.91 o
  -9   1   5      389.10      411.20     12.19 o
  -8   1   5     2861.12     3030.49     47.99 o
  -7   1   5      597.71      604.65     13.58 o
  -6   1   5      218.42      222.99      8.23 o
  -5   1   5      306.53      324.64      9.85 o
  -4   1   5     2712.64     2767.66     39.92 o
  -3   1   5       93.34       80.56      5.81 o
  -2   1   5      602.50      562.16     12.90 o
  -1   1   5       15.67       17.06      3.88 o
   0   1   5      621.96      608.11     13.68 o
   1   1   5      774.39      761.63     17.16 o
   2   1   5      247.67      240.55      8.13 o
   3   1   5     1726.01     1867.41     39.21 o
   4   1   5     1700.43     1840.64     39.27 o
   5   1   5      117.77      128.23      6.56 o
   6   1   5        8.11       16.06      4.66 o
   7   1   5      337.09      322.70     12.11 o
   8   1   5      247.48      235.10     11.69 o
   9   1   5      827.03      834.37     76.03 o
  10   1   5       30.09       22.38     19.30 o
 -14   2   5        6.10       -4.68      9.86 o
 -13   2   5      141.54       83.72     10.58 o
 -12   2   5       13.68        8.91      6.25 o
 -11   2   5      198.38      209.13     11.38 o
 -10   2   5       17.32       21.80      5.68 o
  -9   2   5      141.25      122.75      8.97 o
  -8   2   5        0.47       14.37      5.46 o
  -7   2   5     2084.39     2266.32     33.66 o
  -6   2   5      543.89      528.62     13.14 o
  -5   2   5       25.21       24.44      4.58 o
  -4   2   5      371.78      407.41     11.27 o
  -3   2   5      270.72      297.24     10.52 o
  -2   2   5       80.84      101.01      5.33 o
  -1   2   5     3139.37     3380.60     44.99 o
   0   2   5      125.10      129.59      5.57 o
   1   2   5      128.56      148.95      9.49 o
   2   2   5      138.03      157.38      7.46 o
   3   2   5      467.99      541.12     16.81 o
   4   2   5      613.32      571.45     17.95 o
   5   2   5       36.29       36.47      5.40 o
   6   2   5      486.34      468.42     13.62 o
   7   2   5       64.41       48.66      5.63 o
   8   2   5      729.03      822.02     23.26 o
   9   2   5      277.01      284.45     28.44 o
  10   2   5      233.24      208.63     19.44 o
 -14   3   5      205.57      207.15     16.35 o
 -13   3   5      307.48      361.02     22.53 o
 -12   3   5       43.67       35.35      6.24 o
 -11   3   5      441.95      441.39     15.40 o
 -10   3   5      119.25      129.26      8.84 o
  -9   3   5      142.93      138.66      9.14 o
  -8   3   5     1718.85     1735.32     33.10 o
  -7   3   5      477.72      435.23     12.31 o
  -6   3   5      569.35      585.45     15.60 o
  -5   3   5      216.19      206.58      7.86 o
  -4   3   5       45.26       40.26      5.24 o
  -3   3   5      764.58      819.74     17.65 o
  -2   3   5     1580.47     1559.27     29.29 o
  -1   3   5      641.53      689.61     19.26 o
   0   3   5     2733.84     2870.24     50.62 o
   1   3   5        0.02        9.25      5.03 o
   2   3   5      253.56      273.25      9.37 o
   3   3   5      269.30      295.12     10.90 o
   4   3   5      484.77      473.22     18.89 o
   5   3   5      497.29      512.51     15.72 o
   6   3   5        0.04        0.70      4.18 o
   7   3   5       49.11       53.43      5.61 o
   8   3   5       18.18       14.74      4.39 o
   9   3   5        9.97        6.34      5.30 o
  10   3   5       20.38       45.03     26.24 o
 -14   4   5       26.35       32.96     10.20 o
 -13   4   5        0.96        2.82      8.68 o
 -12   4   5        3.35        4.12      5.20 o
 -11   4   5        0.07       -1.12      5.50 o
 -10   4   5      414.59      436.69     17.70 o
  -9   4   5      363.03      355.91     11.82 o
  -8   4   5      117.05      113.83      7.89 o
  -7   4   5      291.70      304.43     10.36 o
  -6   4   5       12.49       14.17      4.48 o
  -5   4   5      903.42      869.60     18.36 o
  -4   4   5      940.22      985.15     19.12 o
  -3   4   5      903.30      873.18     18.41 o
  -2   4   5      576.63      660.81     14.18 o
  -1   4   5       23.83       20.94      4.34 o
   0   4   5      946.59     1023.38     21.26 o
   1   4   5      223.90      197.32     11.08 o
   2   4   5     2034.65     2003.00     46.79 o
   3   4   5      189.23      209.06     12.16 o
   4   4   5      486.49      508.38     15.89 o
   5   4   5      268.13      279.34     10.71 o
   6   4   5        0.70        1.17      3.65 o
   7   4   5      213.01      227.66     10.96 o
   8   4   5      651.69      625.66     18.20 o
   9   4   5      176.03      166.37     10.30 o
  10   4   5       42.91       26.76      8.23 o
 -14   5   5      109.91      138.21     15.19 o
 -13   5   5       10.05        3.72      9.78 o
 -12   5   5       52.46       56.82     10.23 o
 -11   5   5      137.11      135.80     10.49 o
 -10   5   5      191.64      223.71      9.60 o
  -9   5   5        0.66        0.41      5.60 o
  -8   5   5      112.88       98.12      7.59 o
  -7   5   5      415.06      419.74     16.91 o
  -6   5   5      153.60      155.89      9.35 o
  -5   5   5      381.90      393.97     11.55 o
  -4   5   5     2298.88     2253.54     39.02 o
  -3   5   5      124.56       99.50      5.69 o
  -2   5   5      522.68      537.57     13.06 o
  -1   5   5      507.81      530.38     12.09 o
   0   5   5        6.88        8.02      3.18 o
   1   5   5      652.27      670.48     17.59 o
   2   5   5     2722.66     2842.70     56.08 o
   3   5   5      556.64      532.99     16.04 o
   4   5   5        0.79        6.32      3.60 o
   5   5   5      683.73      683.05     19.16 o
   6   5   5      135.20      139.33      7.58 o
   7   5   5       78.29       54.93      5.07 o
   8   5   5       44.10       53.60      6.67 o
   9   5   5      479.25      525.69     23.86 o
  10   5   5       36.25       26.54      6.99 o
 -14   6   5     1015.01     1033.53     45.35 o
 -13   6   5       69.18       76.36     12.98 o
 -12   6   5      841.35      847.81     40.07 o
 -11   6   5      176.83      166.04      9.95 o
 -10   6   5        6.36        3.02      6.34 o
  -9   6   5      224.49      210.18      9.59 o
  -8   6   5      106.99       98.37      7.11 o
  -7   6   5       35.30       20.16      5.16 o
  -6   6   5      576.63      562.30     14.78 o
  -5   6   5       27.16       22.49      4.77 o
  -4   6   5      374.02      372.10     10.83 o
  -3   6   5       34.37       24.21      3.91 o
  -2   6   5     2368.11     2461.81     40.80 o
  -1   6   5        8.47        0.41      2.70 o
   0   6   5        8.13        7.95      3.10 o
   1   6   5        0.22       -4.14      4.14 o
   2   6   5      155.81      143.96     12.58 o
   3   6   5      186.83      192.63      8.60 o
   4   6   5      183.36      196.49      8.57 o
   5   6   5       48.38       40.75      7.63 o
   6   6   5      126.05      136.14      8.48 o
   7   6   5       28.84       11.02      4.55 o
   8   6   5       79.54       96.57      7.80 o
   9   6   5      450.06      476.28     24.38 o
  10   6   5       56.50       51.56     12.22 o
 -14   7   5       48.10       21.04     20.97 o
 -13   7   5       47.36       35.46     12.59 o
 -12   7   5       41.07       15.38     12.50 o
 -11   7   5       12.33       15.62      7.47 o
 -10   7   5        6.19        0.97      5.72 o
  -9   7   5      243.07      209.38     11.23 o
  -8   7   5       23.59       22.83      5.90 o
  -7   7   5      434.85      452.48     14.37 o
  -6   7   5       27.65       24.86      5.74 o
  -5   7   5       37.64       43.04      5.95 o
  -4   7   5        5.33        9.01      4.06 o
  -3   7   5      121.53      126.60      7.07 o
  -2   7   5      693.12      678.81     15.27 o
  -1   7   5      381.95      369.20     10.39 o
   0   7   5       30.31       30.26      3.88 o
   1   7   5      775.20      771.43     21.68 o
   2   7   5      252.57      241.27     15.47 o
   3   7   5      705.93      667.64     16.61 o
   4   7   5       27.20       28.93      4.25 o
   5   7   5      930.17      972.98     23.64 o
   6   7   5        0.78        3.06      3.56 o
   7   7   5      128.74      117.49      6.49 o
   8   7   5        8.47        0.95      6.39 o
   9   7   5        0.07       -5.57     10.39 o
  10   7   5       64.16       79.50     26.76 o
 -13   8   5      363.76      309.37     20.19 o
 -12   8   5     1044.48     1168.64     53.71 o
 -11   8   5      294.43      291.29     15.01 o
 -10   8   5       29.94       28.94      6.81 o
  -9   8   5        6.33       -5.32      7.20 o
  -8   8   5      692.91      674.90     17.79 o
  -7   8   5        1.02        2.34      5.11 o
  -6   8   5       38.25       32.45      6.40 o
  -5   8   5     1055.74     1093.62     31.88 o
  -4   8   5      866.60      883.87     16.54 o
  -3   8   5      170.14      178.41      7.94 o
  -2   8   5        7.41        7.65      4.41 o
  -1   8   5      361.13      381.15     10.98 o
   0   8   5       43.68       38.29      3.38 o
   1   8   5      401.81      401.86     15.10 o
   2   8   5       26.87       46.82      7.29 o
   3   8   5     1343.37     1390.15     30.02 o
   4   8   5      972.37      944.74     25.74 o
   5   8   5      238.42      213.69      9.46 o
   6   8   5     1237.31     1245.11     26.17 o
   7   8   5      618.84      594.16     25.69 o
   8   8   5      213.79      217.51     15.68 o
   9   8   5       40.47       45.12      8.56 o
  10   8   5        0.04       -9.85      9.85 o
 -13   9   5       39.32       32.94     21.41 o
 -12   9   5        0.11       -1.63     14.53 o
 -11   9   5       48.92       53.67      8.53 o
 -10   9   5      300.02      251.55     14.32 o
  -9   9   5       90.78       79.82      7.69 o
  -8   9   5        5.49       16.03      5.47 o
  -7   9   5      471.99      476.15     13.55 o
  -6   9   5      153.09      176.67      9.47 o
  -5   9   5     1194.13     1215.11     23.84 o
  -4   9   5        4.78        9.06      4.21 o
  -3   9   5      103.90       93.43      5.51 o
  -2   9   5      683.35      701.07     17.63 o
  -1   9   5      200.49      187.15      8.19 o
   0   9   5       76.88       78.34      4.66 o
   1   9   5      697.55      709.75     24.05 o
   2   9   5      245.34      238.44     11.74 o
   3   9   5       28.59        9.29      5.50 o
   4   9   5      121.97      126.15      8.06 o
   5   9   5      364.26      379.45     16.03 o
   6   9   5       40.03       34.40      7.14 o
   7   9   5        3.98        7.15      4.51 o
   8   9   5       23.48       21.01      8.61 o
   9   9   5       42.11       46.35     10.77 o
 -13  10   5      273.46      299.79     26.16 o
 -12  10   5       72.52       72.08     14.31 o
 -11  10   5       27.42       36.74      9.52 o
 -10  10   5       74.09       83.88     11.52 o
  -9  10   5       23.21       12.75      6.06 o
  -8  10   5      621.50      599.08     17.08 o
  -7  10   5       20.37       17.06      5.41 o
  -6  10   5     1945.13     1947.85     37.69 o
  -5  10   5     1303.03     1427.29     28.37 o
  -4  10   5      354.24      323.71     10.45 o
  -3  10   5      997.25      963.98     23.05 o
  -2  10   5        1.34        2.21      3.42 o
  -1  10   5      122.42      124.72      7.18 o
   0  10   5      154.89      166.93      7.61 o
   1  10   5       36.64       31.19      5.61 o
   2  10   5     1770.23     1724.69     48.43 o
   3  10   5     1166.19     1186.48     31.67 o
   4  10   5      229.94      239.58     13.46 o
   5  10   5      384.45      384.43     15.68 o
   6  10   5       33.35       34.65      6.95 o
   7  10   5       62.59       60.68      8.13 o
   8  10   5      213.84      207.05     17.16 o
   9  10   5        1.48        4.09      8.50 o
 -13  11   5      109.78      117.42     19.60 o
 -12  11   5      111.43       81.63     15.92 o
 -11  11   5        0.20        2.66     10.27 o
 -10  11   5       28.93       37.89      7.91 o
  -9  11   5      157.95      169.43     10.73 o
  -8  11   5      205.35      213.40      9.37 o
  -7  11   5      111.20      129.40      7.87 o
  -6  11   5     2671.70     2734.22     49.54 o
  -5  11   5      587.17      551.25     14.00 o
  -4  11   5       71.10       68.61      6.62 o
  -3  11   5      892.12      923.67     20.22 o
  -2  11   5      398.01      376.84     12.16 o
  -1  11   5      909.20      910.06     24.03 o
   0  11   5     1991.50     1968.04     54.50 o
   1  11   5       84.67       77.72      6.64 o
   2  11   5      386.70      386.85     17.68 o
   3  11   5        0.98       10.97      6.09 o
   4  11   5      218.25      207.87     12.64 o
   5  11   5      132.29      113.28     10.39 o
   6  11   5        0.41        5.21      6.95 o
   7  11   5      108.01      113.78     13.62 o
   8  11   5      345.93      264.14     33.41 o
   9  11   5       86.46       71.91     12.58 o
 -12  12   5        8.03       -3.16     12.45 o
 -11  12   5       72.62       68.61     15.05 o
 -10  12   5       19.91       22.87      8.24 o
  -9  12   5        0.28        5.09      9.44 o
  -8  12   5        0.09        5.15      6.42 o
  -7  12   5       47.08       33.82      5.74 o
  -6  12   5      440.43      420.61     16.94 o
  -5  12   5       50.90       36.05      5.62 o
  -4  12   5        0.91       -0.05      4.63 o
  -3  12   5      678.81      694.83     19.89 o
  -2  12   5     1344.07     1381.74     34.34 o
  -1  12   5     1294.38     1277.18     31.22 o
   0  12   5      469.19      477.82     17.97 o
   1  12   5      172.77      184.19     10.38 o
   2  12   5      477.86      444.92     17.56 o
   3  12   5      594.49      563.75     18.27 o
   4  12   5      607.13      674.69     28.85 o
   5  12   5      201.68      201.93     13.29 o
   6  12   5       26.60       39.03      8.44 o
   7  12   5      111.73       95.61     16.27 o
   8  12   5      138.36      159.49     27.59 o
   9  12   5      140.00      154.19     17.39 o
 -12  13   5       38.78       19.32     16.13 o
 -11  13   5      200.71      220.56     21.06 o
 -10  13   5      246.50      279.89     17.13 o
  -9  13   5      287.30      268.36     14.85 o
  -8  13   5      158.41      159.78     10.49 o
  -7  13   5        2.54        9.71      6.10 o
  -6  13   5      891.88      872.75     23.37 o
  -5  13   5       12.10       11.72      5.57 o
  -4  13   5     2077.47     2148.67     47.85 o
  -3  13   5       70.41       81.93      6.61 o
  -2  13   5       19.03       17.39      3.97 o
  -1  13   5       29.16       25.90      4.45 o
   0  13   5      351.09      346.20     15.36 o
   1  13   5      142.87      162.52      9.32 o
   2  13   5      610.33      690.83     22.11 o
   3  13   5      528.59      509.67     17.61 o
   4  13   5       19.00       17.14      3.04 o
   5  13   5       11.18        3.99      7.78 o
   6  13   5      178.87      203.66     23.87 o
   7  13   5       36.52       27.60     11.60 o
   8  13   5       13.21       16.54     11.39 o
 -12  14   5       96.46       84.44     30.88 o
 -11  14   5       95.98      105.31     15.51 o
 -10  14   5      152.89      182.42     14.03 o
  -9  14   5       14.77        4.61      8.83 o
  -8  14   5        2.51       -0.22      8.50 o
  -7  14   5       24.83       18.02      7.01 o
  -6  14   5      478.43      476.97     20.50 o
  -5  14   5      432.52      434.99     15.33 o
  -4  14   5       27.10       16.82      5.15 o
  -3  14   5       22.71       10.93      5.59 o
  -2  14   5      120.65       89.50      9.62 o
  -1  14   5      123.76      107.69      8.89 o
   0  14   5      101.00       82.40      9.95 o
   1  14   5      521.07      502.91     18.39 o
   2  14   5      393.84      397.91     21.25 o
   3  14   5      189.14      214.03     14.02 o
   4  14   5      202.15      218.12     14.60 o
   5  14   5        6.16        8.28      8.40 o
   6  14   5       22.29       12.74      9.52 o
   7  14   5      193.57      234.81     23.48 o
   8  14   5        2.51       24.98     15.28 o
 -11  15   5      222.55      222.68     23.31 o
 -10  15   5       58.35       45.11     11.46 o
  -9  15   5      102.32      100.80     13.28 o
  -8  15   5      666.45      686.23     27.01 o
  -7  15   5       12.96       12.25      8.22 o
  -6  15   5       51.57       43.73      7.56 o
  -5  15   5      292.02      309.55     22.22 o
  -4  15   5      148.30      126.50     10.65 o
  -3  15   5      382.65      358.35     13.91 o
  -2  15   5        7.04       11.18      4.23 o
  -1  15   5      169.19      167.23      7.35 o
   0  15   5      169.82      185.92     12.86 o
   1  15   5      371.93      298.76     15.17 o
   2  15   5      214.63      219.59     13.76 o
   3  15   5       65.44       73.54      9.36 o
   4  15   5      137.67      145.54     11.48 o
   5  15   5      431.55      457.56     22.36 o
   6  15   5      141.22      125.80     19.20 o
   7  15   5        0.02       14.93     13.61 o
 -11  16   5       12.71       11.86     14.15 o
 -10  16   5        4.17       12.94     11.72 o
  -9  16   5      174.40      184.33     15.87 o
  -8  16   5       13.50        8.61      8.47 o
  -7  16   5        0.93        3.01      7.53 o
  -6  16   5       63.70       54.96      9.25 o
  -5  16   5        0.01        3.36      7.34 o
  -4  16   5        7.25       15.72      6.10 o
  -3  16   5      103.51      106.33      9.44 o
  -2  16   5       50.04       57.25      9.55 o
  -1  16   5      434.75      465.38     25.37 o
   0  16   5       34.20       28.79      8.77 o
   1  16   5       88.61       87.65     11.94 o
   2  16   5       56.06       66.77     11.49 o
   3  16   5        0.16       -1.12      6.96 o
   4  16   5       15.12        9.82      9.78 o
   5  16   5       12.79       19.68     12.96 o
   6  16   5       10.57      -11.34     11.75 o
   7  16   5      113.34      102.47     19.40 o
 -10  17   5        0.52       19.80     14.90 o
  -9  17   5       34.49       13.51     10.78 o
  -8  17   5       28.40       15.59      9.94 o
  -7  17   5       10.83        9.50      8.68 o
  -6  17   5      270.46      270.08     17.72 o
  -5  17   5       89.51       75.48     11.84 o
  -4  17   5       78.61       85.17      8.61 o
  -3  17   5       10.95        1.09      8.48 o
  -2  17   5        0.54        5.99     10.63 o
  -1  17   5      104.25       94.08      7.52 o
   0  17   5      217.34      233.78     20.98 o
   1  17   5      140.92      137.56     14.46 o
   2  17   5       81.19       86.52     11.34 o
   3  17   5      162.92      143.01     13.43 o
   4  17   5       47.75       46.72     11.29 o
   5  17   5      235.07      233.44     19.96 o
   6  17   5       24.97       -5.23     16.64 o
  -9  18   5       54.98       41.63     12.33 o
  -8  18   5       27.13       43.31     11.88 o
  -7  18   5       54.60       56.77     10.62 o
  -6  18   5       69.02       62.83     10.57 o
  -5  18   5        0.03       -3.68      8.05 o
  -4  18   5       99.80      115.82     10.98 o
  -3  18   5        0.11       -2.34      5.72 o
  -2  18   5       86.60       68.95      9.21 o
  -1  18   5       15.03        5.16     13.67 o
   0  18   5       24.84       11.85      8.84 o
   1  18   5       17.73       16.11      9.86 o
   2  18   5        0.34       -7.56      7.56 o
   3  18   5       10.70       22.78     10.97 o
   4  18   5      101.67      113.02     16.27 o
   5  18   5        0.02        4.15     15.83 o
   6  18   5       47.75       50.67     17.13 o
  -9  19   5      296.21      308.84     23.98 o
  -8  19   5       10.97       29.28     11.95 o
  -7  19   5      171.03      172.77     16.27 o
  -6  19   5       11.34        4.98      8.54 o
  -5  19   5      216.89      228.96     18.55 o
  -4  19   5      719.44      771.98     43.27 o
  -3  19   5      139.57      132.57     18.85 o
  -2  19   5      137.01      112.08      9.22 o
  -1  19   5       98.94       80.64     17.60 o
   0  19   5       77.91       54.25     13.88 o
   1  19   5      901.08      784.90     36.03 o
   2  19   5        2.09       10.52      9.78 o
   3  19   5      239.42      197.75     23.76 o
   4  19   5       10.11       26.12     13.68 o
   5  19   5        0.65        5.97     15.51 o
  -8  20   5       14.42       -8.89     12.65 o
  -7  20   5        2.47        7.92     10.19 o
  -6  20   5       20.23       31.19      9.62 o
  -5  20   5       53.24       63.07     11.89 o
  -4  20   5       18.80       28.03     10.10 o
  -3  20   5       27.06       -6.72     13.85 o
  -2  20   5      260.38      250.36     20.34 o
  -1  20   5       20.34       14.16     12.78 o
   0  20   5      111.33       87.28     15.66 o
   1  20   5       19.52        7.38     11.09 o
   2  20   5       99.99       56.21     17.88 o
   3  20   5      430.16      483.31     54.37 o
   4  20   5       15.59        3.90     16.64 o
  -7  21   5      140.17      167.75     17.19 o
  -6  21   5        5.01      -10.92     10.92 o
  -5  21   5       82.97       73.08     13.83 o
  -4  21   5      106.81      105.09     14.58 o
  -3  21   5       18.59        1.18     12.99 o
  -2  21   5      180.23      189.29     23.05 o
  -1  21   5       88.79       56.49     15.13 o
   0  21   5      149.32      165.31     25.85 o
   1  21   5      146.13      223.45     40.18 o
   2  21   5       17.36       26.72     15.35 o
   3  21   5      134.57      200.27     24.91 o
  -5  22   5       91.62       92.68     19.88 o
  -4  22   5      118.31      112.89     22.51 o
  -3  22   5       74.05       93.01     19.44 o
  -2  22   5      178.70      168.88     23.81 o
  -1  22   5      191.92      165.71     22.65 o
   0  22   5      119.78      167.05     33.40 o
   1  22   5       37.78       23.27     20.00 o
   2  22   5       49.27       11.06     47.34 o
  -3  23   5        2.02      -11.84     56.35 o
  -2  23   5       32.79       21.19     16.30 o
  -1  23   5      209.16      167.77     56.22 o
 -14   0   6      146.41      150.84     24.21 o
 -13   0   6       70.19       92.45     18.19 o
 -12   0   6      245.28      299.31     32.42 o
 -11   0   6      234.70      272.67     23.19 o
 -10   0   6       82.86       53.10     22.65 o
  -9   0   6     3183.61     3358.14     92.73 o
  -8   0   6       18.01       20.06      8.15 o
  -7   0   6       43.00       40.16      8.47 o
  -6   0   6     1231.80     1241.24     34.86 o
  -5   0   6      619.42      673.65     31.65 o
  -4   0   6       36.06       50.95      6.61 o
  -3   0   6     1453.80     1528.24     45.72 o
  -2   0   6      502.99      567.22     20.67 o
  -1   0   6      612.88      639.45     23.48 o
   0   0   6      388.85      428.26     18.43 o
   1   0   6      624.25      667.89     24.44 o
   2   0   6      196.50      204.00     12.26 o
   3   0   6        0.48        5.75      3.38 o
   4   0   6      654.97      733.40     30.66 o
   5   0   6       90.45       77.16     13.31 o
   6   0   6     1578.80     1648.61     67.45 o
   7   0   6       37.41       31.74      8.97 o
   8   0   6      275.71      231.92     29.74 o
   9   0   6       24.33       18.52      9.01 o
 -14   1   6       27.61       18.06     11.97 o
 -13   1   6        0.54       -0.72     14.60 o
 -12   1   6      202.80      229.93     17.87 o
 -11   1   6        0.20       -2.70      7.58 o
 -10   1   6        0.04       -2.13      7.83 o
  -9   1   6        0.19       11.68      5.95 o
  -8   1   6       96.10       85.23      8.02 o
  -7   1   6      390.05      384.15     12.91 o
  -6   1   6      606.89      625.88     16.06 o
  -5   1   6       46.45       59.19      9.11 o
  -4   1   6       44.78       49.26      4.80 o
  -3   1   6      489.50      518.79     12.42 o
  -2   1   6      682.50      723.79     15.45 o
  -1   1   6       20.89        7.77      3.97 o
   0   1   6      193.47      203.96      8.77 o
   1   1   6      580.50      606.22     18.09 o
   2   1   6      318.55      312.79     11.72 o
   3   1   6      352.79      361.51     12.79 o
   4   1   6       38.86       37.45      5.61 o
   5   1   6      163.04      153.70      8.43 o
   6   1   6       31.78       49.40      9.63 o
   7   1   6       99.02       80.63      9.70 o
   8   1   6       11.80        3.45      5.80 o
   9   1   6      155.54      132.72     31.13 o
 -14   2   6      496.41      566.47     29.53 o
 -13   2   6      495.32      522.94     25.66 o
 -12   2   6        7.16       10.03     10.34 o
 -11   2   6      205.79      185.75     13.17 o
 -10   2   6        0.21        4.01      7.96 o
  -9   2   6       14.99        3.75      5.97 o
  -8   2   6      801.00      827.44     19.34 o
  -7   2   6       27.92       44.67      6.23 o
  -6   2   6      451.68      474.93     13.77 o
  -5   2   6       40.50       31.88      5.52 o
  -4   2   6      185.98      189.65      7.92 o
  -3   2   6      207.55      194.60      8.60 o
  -2   2   6       20.73       18.91      3.96 o
  -1   2   6      397.01      462.84     12.34 o
   0   2   6      461.00      489.93     13.23 o
   1   2   6       50.29       40.40      6.15 o
   2   2   6      547.29      534.70     15.93 o
   3   2   6     1555.89     1573.62     39.73 o
   4   2   6      399.42      361.82     13.42 o
   5   2   6      149.63      162.77     10.37 o
   6   2   6        3.92        1.40      4.65 o
   7   2   6       26.16       10.56      6.70 o
   8   2   6      258.28      233.36     13.35 o
   9   2   6      281.09      314.37     32.80 o
 -14   3   6       15.11        9.20     12.33 o
 -13   3   6      190.79      211.19     17.73 o
 -12   3   6       29.68       25.34     10.99 o
 -11   3   6      147.94      170.80     16.52 o
 -10   3   6       30.38       38.55      8.88 o
  -9   3   6       38.40       33.61      7.82 o
  -8   3   6      324.14      318.09     19.73 o
  -7   3   6     1261.16     1298.30     31.59 o
  -6   3   6      505.37      514.35     22.36 o
  -5   3   6      224.52      214.08      8.84 o
  -4   3   6      182.27      188.26      8.10 o
  -3   3   6      295.30      292.14     10.08 o
  -2   3   6      162.20      170.97      9.02 o
  -1   3   6      106.12      128.54      7.09 o
   0   3   6      121.37      110.85      8.01 o
   1   3   6        0.41        0.52      5.83 o
   2   3   6      270.88      270.68     11.93 o
   3   3   6       13.43       17.89      4.91 o
   4   3   6       64.34       81.85      6.35 o
   5   3   6      174.78      159.82      8.66 o
   6   3   6       29.82       23.77      5.47 o
   7   3   6      103.35      103.54      8.89 o
   8   3   6        6.71       -6.90     15.97 o
   9   3   6      151.70      130.42     19.17 o
 -14   4   6        1.91        3.38     15.86 o
 -13   4   6      103.99      102.42     15.06 o
 -12   4   6        1.79       12.72     12.92 o
 -11   4   6      470.21      486.80     18.68 o
 -10   4   6      153.56      175.19     11.78 o
  -9   4   6        2.29       -3.13      6.25 o
  -8   4   6     1284.82     1314.54     31.87 o
  -7   4   6       37.17       39.67      6.33 o
  -6   4   6      305.32      329.48     13.21 o
  -5   4   6      327.58      332.28     11.70 o
  -4   4   6      739.72      778.22     22.12 o
  -3   4   6       79.70       85.97      6.00 o
  -2   4   6       73.87       85.34      7.12 o
  -1   4   6      638.13      653.76     18.34 o
   0   4   6      338.39      388.41     13.62 o
   1   4   6        5.81        2.60      4.85 o
   2   4   6      167.40      155.92      8.83 o
   3   4   6        2.94        2.35      4.00 o
   4   4   6      205.37      204.74     11.73 o
   5   4   6       45.19       29.26      5.88 o
   6   4   6      184.76      161.47      8.85 o
   7   4   6        4.53       -1.21      5.29 o
   8   4   6      167.76      148.43     11.06 o
   9   4   6       28.08       49.91     16.21 o
 -13   5   6       21.25       -1.31     10.85 o
 -12   5   6        1.64       11.78     12.58 o
 -11   5   6       32.60       37.07      8.24 o
 -10   5   6       11.68       14.66      7.33 o
  -9   5   6      343.04      338.47     16.44 o
  -8   5   6        7.44       10.72      7.48 o
  -7   5   6     1048.42     1075.16     27.80 o
  -6   5   6      197.88      165.16     10.62 o
  -5   5   6      196.70      178.34      8.88 o
  -4   5   6       42.84       39.07      5.11 o
  -3   5   6      756.82      760.11     19.41 o
  -2   5   6      247.93      235.35      8.50 o
  -1   5   6      129.11      120.69      6.49 o
   0   5   6      476.95      455.46     14.84 o
   1   5   6       76.55       66.87      7.02 o
   2   5   6     1234.30     1301.85     33.01 o
   3   5   6       55.27       66.84      6.08 o
   4   5   6      200.74      218.90      9.71 o
   5   5   6       59.72       51.09      6.16 o
   6   5   6       21.39       18.94      5.49 o
   7   5   6      171.95      168.05     13.93 o
   8   5   6       41.60       60.93     11.37 o
   9   5   6       62.17       48.72      9.82 o
 -13   6   6        1.66       -6.97     11.25 o
 -12   6   6        2.92       -1.92     11.88 o
 -11   6   6      402.79      409.42     17.83 o
 -10   6   6      137.54      150.88     10.75 o
  -9   6   6        1.26        4.64      7.12 o
  -8   6   6       63.45       59.84      8.46 o
  -7   6   6        5.40       11.28      5.64 o
  -6   6   6     1163.43     1188.35     30.83 o
  -5   6   6      467.81      474.33     14.94 o
  -4   6   6      283.33      324.10     17.17 o
  -3   6   6        2.30        5.30      3.96 o
  -2   6   6       33.99       30.57      4.94 o
  -1   6   6      325.71      313.34     10.20 o
   0   6   6      892.69      851.78     22.37 o
   1   6   6       36.94       34.83      5.47 o
   2   6   6      194.14      178.50     10.97 o
   3   6   6      242.15      228.33     12.14 o
   4   6   6     1202.00     1181.25     32.09 o
   5   6   6      284.25      253.16     10.54 o
   6   6   6      491.89      480.65     15.56 o
   7   6   6       71.91       68.72      8.44 o
   8   6   6      210.15      214.64     17.91 o
   9   6   6       32.42       19.82     10.12 o
 -13   7   6        1.89      -15.41     15.41 o
 -12   7   6      523.41      552.05     36.85 o
 -11   7   6        8.04       12.70      9.67 o
 -10   7   6       66.73       67.36      9.51 o
  -9   7   6      888.48      930.36     26.37 o
  -8   7   6      816.03      900.14     26.81 o
  -7   7   6      708.72      733.28     21.52 o
  -6   7   6       59.41       44.11      7.22 o
  -5   7   6      360.24      356.37     12.39 o
  -4   7   6       96.40       92.98      7.95 o
  -3   7   6       99.33      104.25      8.28 o
  -2   7   6      446.57      435.92     13.48 o
  -1   7   6      946.85      971.33     22.04 o
   0   7   6     2100.54     2164.74     44.45 o
   1   7   6       19.84        9.21      4.61 o
   2   7   6     1229.93     1268.88     29.82 o
   3   7   6      390.35      382.28     13.35 o
   4   7   6      247.92      280.49     11.43 o
   5   7   6       74.64       79.12      6.99 o
   6   7   6       85.77      100.68      8.54 o
   7   7   6       38.23       23.78     10.33 o
   8   7   6       32.54        7.44     14.97 o
   9   7   6      157.72      162.03     19.69 o
 -13   8   6        8.08       11.08     12.09 o
 -12   8   6       20.73       17.36     12.18 o
 -11   8   6        2.21       12.36      8.57 o
 -10   8   6       45.24       31.69      9.02 o
  -9   8   6      462.14      457.55     24.69 o
  -8   8   6        4.73        8.44      6.90 o
  -7   8   6       22.74       22.92      6.12 o
  -6   8   6      155.15      154.65     13.81 o
  -5   8   6      514.50      481.74     15.74 o
  -4   8   6      927.46      981.67     23.84 o
  -3   8   6      422.34      431.38     12.86 o
  -2   8   6      468.04      473.89     14.67 o
  -1   8   6      506.52      526.76     14.29 o
   0   8   6     2221.42     2317.57     55.28 o
   1   8   6      803.42      768.76     24.19 o
   2   8   6      865.13      915.67     35.43 o
   3   8   6       72.11       78.20      5.22 o
   4   8   6        0.34        0.92      2.03 o
   5   8   6      123.22      135.25      7.85 o
   6   8   6      364.37      368.56     17.14 o
   7   8   6       20.36       11.34      9.28 o
   8   8   6        9.81        7.06     12.44 o
 -13   9   6        0.02       -3.35     11.72 o
 -12   9   6       12.57       -4.94     13.82 o
 -11   9   6      534.61      542.06     38.00 o
 -10   9   6      377.77      355.04     17.29 o
  -9   9   6      235.63      271.69     14.97 o
  -8   9   6       71.43       58.03      7.87 o
  -7   9   6       33.22       29.29      6.55 o
  -6   9   6      643.20      616.51     18.96 o
  -5   9   6        1.80       -0.24      5.12 o
  -4   9   6      233.14      236.60     10.73 o
  -3   9   6      838.34      860.01     23.78 o
  -2   9   6       81.46       75.09      6.75 o
  -1   9   6      161.49      151.97     12.23 o
   0   9   6     4707.31     5157.96    128.28 o
   1   9   6       86.44       84.67      9.13 o
   2   9   6      615.42      703.05     27.07 o
   3   9   6      482.07      484.09     21.25 o
   4   9   6        0.91       -6.98      7.11 o
   5   9   6       37.02       55.30      9.15 o
   6   9   6       96.88       75.54     11.26 o
   7   9   6      306.43      296.27     23.65 o
   8   9   6       26.43       31.86     10.25 o
 -12  10   6       89.08      100.06     26.19 o
 -11  10   6        8.32       16.18     10.77 o
 -10  10   6       49.25       45.12     10.32 o
  -9  10   6       49.63       49.27      8.93 o
  -8  10   6       53.57       66.28      9.40 o
  -7  10   6     1193.05     1201.51     29.52 o
  -6  10   6      900.31      872.42     27.20 o
  -5  10   6      324.94      363.94     12.97 o
  -4  10   6       23.99       11.79      5.77 o
  -3  10   6      595.08      622.62     19.90 o
  -2  10   6       63.52       50.70      5.32 o
  -1  10   6      127.62      120.02      8.30 o
   0  10   6      582.51      598.61     20.95 o
   1  10   6      114.34      104.89      9.92 o
   2  10   6        6.04        4.62      6.91 o
   3  10   6      182.89      168.23     16.87 o
   4  10   6      104.74      114.74     11.62 o
   5  10   6      365.17      372.01     18.74 o
   6  10   6       75.29       69.68     13.93 o
   7  10   6       37.66       60.14     11.82 o
   8  10   6      112.12      109.67     14.56 o
 -12  11   6        2.73       13.36     14.73 o
 -11  11   6      174.08      172.16     20.09 o
 -10  11   6       28.78       21.16      9.03 o
  -9  11   6       59.35       56.16      8.45 o
  -8  11   6       20.56       14.39      8.05 o
  -7  11   6      103.08      117.85      9.89 o
  -6  11   6      134.04      147.40     10.67 o
  -5  11   6       44.40       40.15      6.15 o
  -4  11   6      246.77      243.64     10.70 o
  -3  11   6      446.68      475.05     16.32 o
  -2  11   6      357.35      388.74     14.13 o
  -1  11   6       13.05       14.04      5.45 o
   0  11   6      166.66      163.11     12.29 o
   1  11   6        0.48        3.75      6.93 o
   2  11   6       92.25       82.80     10.72 o
   3  11   6        2.85        1.16      7.84 o
   4  11   6      295.71      349.77     17.28 o
   5  11   6       12.08       16.20      8.29 o
   6  11   6      269.42      279.53     20.77 o
   7  11   6       13.58        2.04     11.13 o
   8  11   6      103.12       58.04     15.31 o
 -12  12   6        1.30       -8.15     13.34 o
 -11  12   6       48.88       82.56     19.79 o
 -10  12   6       49.90       32.90     10.52 o
  -9  12   6        9.13        1.81      8.66 o
  -8  12   6       38.06       17.69      7.53 o
  -7  12   6       11.36       11.97      7.53 o
  -6  12   6        0.84        9.27      6.05 o
  -5  12   6      311.84      272.80     10.72 o
  -4  12   6       42.13       28.87      5.65 o
  -3  12   6       89.94       80.06      8.24 o
  -2  12   6       28.24       15.86      5.95 o
  -1  12   6       18.79       15.85      4.78 o
   0  12   6        9.64       20.07      7.97 o
   1  12   6       22.64        9.81      7.73 o
   2  12   6        3.70       -4.31     10.00 o
   3  12   6       22.95       33.27      8.88 o
   4  12   6       34.02       39.67      9.51 o
   5  12   6       59.35       44.90     11.32 o
   6  12   6      207.05      243.02     35.15 o
   7  12   6        7.85       17.99     11.91 o
 -11  13   6        6.76       -1.11     16.56 o
 -10  13   6      279.02      312.02     27.87 o
  -9  13   6       67.96       65.61     10.29 o
  -8  13   6      234.59      213.86     13.61 o
  -7  13   6     1412.08     1408.25     48.23 o
  -6  13   6       34.57       51.35      7.50 o
  -5  13   6      418.10      393.59     18.75 o
  -4  13   6        4.74        2.28      5.69 o
  -3  13   6      187.54      169.01      9.11 o
  -2  13   6      996.24      945.02     27.35 o
  -1  13   6      363.60      309.49     13.25 o
   0  13   6        6.51        3.81      5.89 o
   1  13   6        1.17        9.31     10.71 o
   2  13   6       67.55       57.36     14.10 o
   3  13   6      204.41      160.73     13.84 o
   4  13   6       47.52       49.21     12.18 o
   5  13   6       21.21       10.68     11.08 o
   6  13   6      594.93      658.76     45.14 o
   7  13   6        7.05        6.66     13.94 o
 -11  14   6       67.46       75.03     18.23 o
 -10  14   6       22.73        3.15     10.98 o
  -9  14   6      162.84      170.01     16.79 o
  -8  14   6       35.25       49.30     10.37 o
  -7  14   6      310.42      254.73     14.42 o
  -6  14   6       41.64       49.46      8.33 o
  -5  14   6        1.06        6.38      5.04 o
  -4  14   6      334.19      317.69     15.46 o
  -3  14   6       66.08       31.46      9.88 o
  -2  14   6       10.78       -0.62      3.44 o
  -1  14   6       20.67       29.73     10.78 o
   0  14   6       92.90       81.80     13.37 o
   1  14   6      214.74      201.78     13.22 o
   2  14   6        6.42       -7.28     12.77 o
   3  14   6      389.73      379.33     23.20 o
   4  14   6        7.68       -0.12      9.65 o
   5  14   6       58.42       43.57     13.46 o
   6  14   6      131.42      102.74     17.97 o
 -10  15   6       92.80       89.05     15.89 o
  -9  15   6       65.62       57.47     10.92 o
  -8  15   6      471.45      472.08     20.41 o
  -7  15   6      163.48      148.01     11.51 o
  -6  15   6        0.15        3.15      7.91 o
  -5  15   6        1.88        6.70      6.63 o
  -4  15   6       33.72       38.31      7.73 o
  -3  15   6       88.71       82.42     10.13 o
  -2  15   6       91.45      100.25      9.29 o
  -1  15   6       30.01       15.95      9.47 o
   0  15   6       61.59       64.20     10.19 o
   1  15   6       89.19      101.94     10.48 o
   2  15   6       54.68       55.84     17.16 o
   3  15   6       53.75       47.37     10.58 o
   4  15   6       46.65       40.25     13.45 o
   5  15   6       16.27       17.62     19.76 o
   6  15   6        1.60        9.62     14.61 o
 -10  16   6        2.67       10.41     11.87 o
  -9  16   6       31.08       10.76     10.61 o
  -8  16   6      561.40      639.46     31.85 o
  -7  16   6      305.90      348.44     18.80 o
  -6  16   6      104.64       93.60     10.25 o
  -5  16   6       17.09        6.41      8.99 o
  -4  16   6       67.73       56.50      8.23 o
  -3  16   6      226.54      191.67     14.28 o
  -2  16   6       52.36       64.33     19.35 o
  -1  16   6       50.31       38.81     12.63 o
   0  16   6       85.88       84.39     12.14 o
   1  16   6        7.04       -3.58     12.32 o
   2  16   6      163.39      140.49     16.85 o
   3  16   6       11.38       16.04     10.83 o
   4  16   6      130.28      110.78     16.49 o
   5  16   6      230.44      257.68     25.90 o
  -9  17   6       50.98       20.00     12.98 o
  -8  17   6        8.10       16.05     10.75 o
  -7  17   6       91.94       96.10     11.96 o
  -6  17   6      203.61      154.63     17.80 o
  -5  17   6      292.72      310.53     19.58 o
  -4  17   6      163.65      185.94     12.75 o
  -3  17   6       93.64      101.75     14.76 o
  -2  17   6        6.74        9.22      7.05 o
  -1  17   6      600.80      603.06     41.10 o
   0  17   6       20.18       18.08     10.70 o
   1  17   6       14.91       12.78     14.43 o
   2  17   6        0.15       -1.89     11.13 o
   3  17   6       87.85      118.40     16.93 o
   4  17   6      214.41      245.85     23.36 o
   5  17   6        6.60      -14.98     14.98 o
  -8  18   6        0.64       -6.14     10.73 o
  -7  18   6       39.28       52.69     11.13 o
  -6  18   6        0.71        0.62      8.36 o
  -5  18   6      252.95      243.12     17.54 o
  -4  18   6      427.58      362.56     29.70 o
  -3  18   6       37.51       34.14     11.49 o
  -2  18   6       73.62       43.77     14.28 o
  -1  18   6       67.92       78.64     14.59 o
   0  18   6      102.57       91.35     20.69 o
   1  18   6     1077.81     1168.74     82.99 o
   2  18   6       15.05        5.43     13.25 o
   3  18   6       18.50       -2.83     13.35 o
   4  18   6       10.19       12.54     18.90 o
  -8  19   6        1.10      -10.55     36.79 o
  -7  19   6       43.23       23.56     12.54 o
  -6  19   6       75.61       57.19     10.37 o
  -5  19   6      265.95      218.96     17.77 o
  -4  19   6       43.81       38.41      8.23 o
  -3  19   6       80.22       81.11     30.95 o
  -2  19   6       91.98      111.36     30.48 o
  -1  19   6       61.38       26.39     18.54 o
   0  19   6        7.96       19.24     22.97 o
   1  19   6      122.80      159.56     26.25 o
   2  19   6      301.44      304.58     29.14 o
   3  19   6      214.76      198.40     23.38 o
  -6  20   6      143.55      142.77     15.80 o
  -5  20   6       78.63       44.70     12.71 o
  -4  20   6       20.55       41.28     18.29 o
  -3  20   6       32.56       40.43     18.94 o
  -2  20   6        4.18        0.87     13.21 o
  -1  20   6        0.00      -11.86     18.41 o
   0  20   6        5.78      -17.33     31.56 o
   1  20   6        0.63       14.26     19.14 o
   2  20   6       22.85       17.82     13.69 o
  -5  21   6        8.31       21.92     18.89 o
  -4  21   6        7.51       -7.43     16.22 o
  -3  21   6       43.03       41.71     16.11 o
  -2  21   6       49.57       37.31     25.95 o
  -1  21   6       43.93       42.30     23.25 o
   0  21   6       94.22       94.70     26.69 o
 -13   1   7       82.96      153.58     79.53 o
 -12   1   7      503.58      522.84     28.38 o
 -11   1   7       81.69       54.23     11.43 o
 -10   1   7      256.79      241.41     16.98 o
  -9   1   7       23.30       34.44      9.99 o
  -8   1   7      775.00      743.60     19.92 o
  -7   1   7     1024.67     1103.24     23.81 o
  -6   1   7     1437.33     1601.14     31.71 o
  -5   1   7      825.69      856.93     20.91 o
  -4   1   7      392.16      382.94     16.12 o
  -3   1   7     1473.25     1537.88     32.04 o
  -2   1   7      861.76      887.59     20.26 o
  -1   1   7      512.47      566.06     15.31 o
   0   1   7      721.52      795.09     18.34 o
   1   1   7       52.41       60.91      6.55 o
   2   1   7      334.96      371.37     15.26 o
   3   1   7        0.60        2.60      3.94 o
   4   1   7      601.61      610.86     18.90 o
   5   1   7       15.67       14.65      7.32 o
   6   1   7       24.29       33.59      8.47 o
   7   1   7        3.07       18.96     13.98 o
   8   1   7        6.73       -1.24     10.35 o
 -13   2   7      116.46      135.67     24.87 o
 -12   2   7       97.85       87.39     14.64 o
 -11   2   7       62.35       54.95      9.35 o
 -10   2   7      260.03      276.57     17.23 o
  -9   2   7        1.81       -7.01      7.40 o
  -8   2   7       11.56        2.16      6.43 o
  -7   2   7      847.00      862.09     21.65 o
  -6   2   7       15.70       20.05      6.02 o
  -5   2   7       71.60       74.16      9.50 o
  -4   2   7      121.76      125.86      8.89 o
  -3   2   7        0.91        5.34      4.41 o
  -2   2   7       10.57       14.82      3.90 o
  -1   2   7        0.04        3.93      4.37 o
   0   2   7       27.58       31.76      4.05 o
   1   2   7      178.53      185.03     10.58 o
   2   2   7      401.50      402.78     16.08 o
   3   2   7      749.87      788.61     22.13 o
   4   2   7      272.50      245.11     11.46 o
   5   2   7        4.80        4.40      5.84 o
   6   2   7        3.96        2.01      9.70 o
   7   2   7        8.69        3.64     11.34 o
   8   2   7      175.54      186.98     24.70 o
 -13   3   7      109.06       85.26     16.03 o
 -12   3   7      538.26      607.20     31.26 o
 -11   3   7      111.62      126.04     14.13 o
 -10   3   7        0.78       -6.57      8.46 o
  -9   3   7       16.03        0.34      7.08 o
  -8   3   7       52.67       55.26      7.28 o
  -7   3   7      411.46      465.39     15.87 o
  -6   3   7       61.50       69.61      7.21 o
  -5   3   7       38.19       39.83      6.19 o
  -4   3   7       84.68      101.16      7.22 o
  -3   3   7      133.20      131.08      9.15 o
  -2   3   7        6.46       15.29      4.15 o
  -1   3   7     1034.49     1047.26     26.52 o
   0   3   7       85.25       59.61     11.55 o
   1   3   7      283.03      314.01     18.31 o
   2   3   7       16.54       25.89      6.88 o
   3   3   7      176.74      154.38      9.52 o
   4   3   7      232.15      253.05     11.34 o
   5   3   7      244.92      232.83     14.58 o
   6   3   7       28.63       34.69      9.43 o
   7   3   7       33.86       28.34     16.32 o
   8   3   7       86.24       97.51     16.45 o
 -13   4   7      398.78      412.22     32.35 o
 -12   4   7       82.33       81.78     15.66 o
 -11   4   7      967.58      997.50     35.89 o
 -10   4   7       39.83       27.72      9.83 o
  -9   4   7      213.06      217.97     13.09 o
  -8   4   7       95.78       93.20      8.28 o
  -7   4   7       42.72       40.14      7.34 o
  -6   4   7      590.18      679.28     20.38 o
  -5   4   7      340.51      309.68     11.65 o
  -4   4   7        1.22        7.69      4.48 o
  -3   4   7      120.24      116.40      8.10 o
  -2   4   7      366.07      373.95     11.82 o
  -1   4   7      720.29      758.81     18.87 o
   0   4   7        1.95       11.45      6.03 o
   1   4   7      316.39      302.12     14.25 o
   2   4   7     1954.74     2046.40     50.71 o
   3   4   7        1.69       -3.28      6.93 o
   4   4   7        2.53        1.23      5.71 o
   5   4   7      215.01      202.92     13.39 o
   6   4   7      335.73      345.78     23.34 o
   7   4   7      321.70      336.60     32.68 o
   8   4   7        7.38        6.55     20.45 o
 -13   5   7       60.47       59.78     14.83 o
 -12   5   7       17.69       22.96     13.81 o
 -11   5   7       33.09       29.56     12.29 o
 -10   5   7      201.81      252.49     15.21 o
  -9   5   7       49.84       30.65      8.69 o
  -8   5   7        5.23       -1.59      7.14 o
  -7   5   7       31.37       35.08      6.64 o
  -6   5   7      230.75      233.48     11.97 o
  -5   5   7      143.02      142.00      8.28 o
  -4   5   7        7.30        6.11      4.97 o
  -3   5   7        7.40        5.76      5.22 o
  -2   5   7       25.90       27.36      5.11 o
  -1   5   7      174.63      182.09      9.52 o
   0   5   7        2.17        7.96      6.40 o
   1   5   7     1802.54     1907.80     49.98 o
   2   5   7       88.41       80.09      8.01 o
   3   5   7       13.30        9.94      7.74 o
   4   5   7      230.81      221.00     11.76 o
   5   5   7       99.55       92.45     11.94 o
   6   5   7      115.01      138.92     15.20 o
   7   5   7       59.61       55.30     12.86 o
   8   5   7       18.43       22.06     15.95 o
 -13   6   7      382.54      338.07     23.84 o
 -12   6   7       11.94       10.85     12.88 o
 -11   6   7        0.21       -3.35      9.83 o
 -10   6   7        9.41        5.20      8.60 o
  -9   6   7      198.52      230.38     13.84 o
  -8   6   7      109.12      103.65     11.14 o
  -7   6   7      242.87      218.18     12.04 o
  -6   6   7        1.08        3.94      5.87 o
  -5   6   7        1.82        4.45      5.77 o
  -4   6   7      631.16      646.91     18.76 o
  -3   6   7        0.57       -2.91      4.81 o
  -2   6   7      278.47      299.79     11.29 o
  -1   6   7       72.40       79.20      9.23 o
   0   6   7      198.21      192.75     12.42 o
   1   6   7       30.62       32.22      8.12 o
   2   6   7       38.08       15.41      5.81 o
   3   6   7       80.93       74.57      7.84 o
   4   6   7      182.40      171.20     11.25 o
   5   6   7       51.43       52.77     10.68 o
   6   6   7      182.60      184.60     19.07 o
   7   6   7        4.47       13.87     10.83 o
 -12   7   7       80.90       69.06     15.72 o
 -11   7   7       14.17        7.49      9.51 o
 -10   7   7      303.21      321.98     15.86 o
  -9   7   7        6.23        0.98      7.51 o
  -8   7   7      491.21      521.69     20.31 o
  -7   7   7       43.65       38.08      8.33 o
  -6   7   7      340.05      325.42     15.11 o
  -5   7   7       51.55       60.25      8.15 o
  -4   7   7      234.43      235.91     13.40 o
  -3   7   7       11.99        9.70      4.32 o
  -2   7   7       10.25       17.68      4.66 o
  -1   7   7      114.59      101.56     11.71 o
   0   7   7      145.64      161.34     10.05 o
   1   7   7      418.79      419.78     20.09 o
   2   7   7      506.91      532.04     26.95 o
   3   7   7        0.08        5.30      4.41 o
   4   7   7        7.63        0.66      8.19 o
   5   7   7        0.84       -7.84      8.05 o
   6   7   7        7.74       26.65     12.14 o
   7   7   7        7.11       -6.78     11.60 o
 -12   8   7       12.85       19.29     11.79 o
 -11   8   7       21.11       20.38     11.25 o
 -10   8   7        9.62       16.07     10.39 o
  -9   8   7       71.64       79.44     10.42 o
  -8   8   7        0.46        2.92      7.56 o
  -7   8   7      883.25      907.65     29.02 o
  -6   8   7       73.50       69.60      7.65 o
  -5   8   7     2036.26     2120.73     48.22 o
  -4   8   7     1258.73     1337.76     30.27 o
  -3   8   7        4.43        3.30      5.24 o
  -2   8   7      130.94      108.09      7.14 o
  -1   8   7       20.20       21.45      4.46 o
   0   8   7      486.51      476.71     18.74 o
   1   8   7       79.38       78.83      7.61 o
   2   8   7       14.37        3.80      6.78 o
   3   8   7        0.77        3.72      4.99 o
   4   8   7       13.67       28.49     10.02 o
   5   8   7        0.83       -5.54      8.30 o
   6   8   7       53.08       57.75     14.64 o
   7   8   7        0.60        0.26     10.53 o
 -12   9   7       32.45       35.46     14.05 o
 -11   9   7       34.33       38.30     12.95 o
 -10   9   7        4.27       -1.43      9.16 o
  -9   9   7      154.92      140.73     14.45 o
  -8   9   7       62.02       74.79     10.14 o
  -7   9   7      119.81      119.98     10.02 o
  -6   9   7      278.11      246.13     15.39 o
  -5   9   7        1.47       -0.32      5.78 o
  -4   9   7       83.65       80.60      6.77 o
  -3   9   7        0.34        0.23      4.79 o
  -2   9   7       47.72       52.88      6.34 o
  -1   9   7        8.52       12.31      3.49 o
   0   9   7        3.80        0.61      5.67 o
   1   9   7      708.84      704.21     27.69 o
   2   9   7       68.39       93.99     11.25 o
   3   9   7      136.51      183.78     16.07 o
   4   9   7      143.59      165.58     14.04 o
   5   9   7        3.61       11.30     10.12 o
   6   9   7       23.95       11.48     12.63 o
   7   9   7        7.16        7.32     11.17 o
 -12  10   7        0.21        1.25     14.18 o
 -11  10   7      428.20      484.49     31.16 o
 -10  10   7       94.20       88.81     18.47 o
  -9  10   7      133.80      147.85     12.39 o
  -8  10   7      188.70      149.17     13.38 o
  -7  10   7        7.64        8.60      8.09 o
  -6  10   7     1222.01     1245.84     39.93 o
  -5  10   7      202.79      183.51     12.43 o
  -4  10   7      423.90      437.34     16.60 o
  -3  10   7        3.54       -0.91      4.08 o
  -2  10   7      540.44      519.65     16.62 o
  -1  10   7       82.23       70.82     11.11 o
   0  10   7      275.80      242.61     27.97 o
   1  10   7        5.60       13.37     12.36 o
   2  10   7       15.48       19.61     13.14 o
   3  10   7      690.40      672.42     26.88 o
   4  10   7       88.16       93.09     12.67 o
   5  10   7       88.61      105.27     15.24 o
   6  10   7      127.40      135.60     21.37 o
 -11  11   7       14.96       21.78     16.08 o
 -10  11   7        6.23       13.09     10.71 o
  -9  11   7      314.96      342.45     21.64 o
  -8  11   7       17.41       24.33      8.86 o
  -7  11   7       74.05       61.39     16.63 o
  -6  11   7      165.38      164.32     11.97 o
  -5  11   7       80.34       67.40      8.88 o
  -4  11   7      287.92      301.15     23.36 o
  -3  11   7        0.41       -5.71      5.71 o
  -2  11   7       53.89       49.96      9.66 o
  -1  11   7       74.67       76.90     12.76 o
   0  11   7       28.52       13.67     14.41 o
   1  11   7       52.70       71.74     16.14 o
   2  11   7     1434.35     1470.28     49.63 o
   3  11   7        7.76       -0.64      9.13 o
   4  11   7        3.72        6.17     11.07 o
   5  11   7      130.64      159.48     26.03 o
   6  11   7       44.00       33.66     16.85 o
 -11  12   7       29.36       18.55     17.75 o
 -10  12   7       32.05       31.27     14.05 o
  -9  12   7      352.04      370.93     19.31 o
  -8  12   7      102.68       85.85     12.19 o
  -7  12   7      888.24      895.79     33.03 o
  -6  12   7       47.44       25.26      7.63 o
  -5  12   7      265.53      215.39     13.76 o
  -4  12   7       36.74       13.85      7.66 o
  -3  12   7       78.77       62.89      7.61 o
  -2  12   7      237.86      233.09     16.68 o
  -1  12   7       84.28       99.50     15.24 o
   0  12   7      242.89      237.57     21.32 o
   1  12   7      292.21      231.00     21.03 o
   2  12   7        1.01       -4.82     10.75 o
   3  12   7     1166.29     1276.35     46.59 o
   4  12   7      241.71      285.59     21.92 o
   5  12   7        3.28       -3.51     14.65 o
   6  12   7        0.27        3.00     18.82 o
 -10  13   7      108.96      117.44     19.80 o
  -9  13   7       67.93       50.56     13.06 o
  -8  13   7        8.66       -3.28      8.95 o
  -7  13   7      357.85      336.69     18.73 o
  -6  13   7       20.22       11.30      8.25 o
  -5  13   7      137.25       96.17     12.70 o
  -4  13   7       59.31       65.70     11.16 o
  -3  13   7       66.65       67.29     14.63 o
  -2  13   7       27.95        8.34     17.57 o
  -1  13   7       65.75       77.12     21.94 o
   0  13   7      867.39      931.76     41.32 o
   1  13   7      147.21      172.09     23.92 o
   2  13   7      159.45      142.06     20.10 o
   3  13   7      110.87      127.89     14.46 o
   4  13   7        5.76      -10.47     10.47 o
   5  13   7      137.79       93.41     19.11 o
 -10  14   7        1.02      -15.90     17.69 o
  -9  14   7      140.47      130.88     15.80 o
  -8  14   7      244.59      260.02     20.64 o
  -7  14   7        2.39        3.90     11.18 o
  -6  14   7        0.99       11.13      9.74 o
  -5  14   7       32.59       37.64      9.35 o
  -4  14   7        0.01       -2.84      5.34 o
  -3  14   7        0.01        2.90      5.97 o
  -2  14   7      125.98      116.50     15.41 o
  -1  14   7      192.63      198.48     26.36 o
   0  14   7      131.67      143.89     18.05 o
   1  14   7        8.36       -2.59     17.01 o
   2  14   7       27.78       25.57     10.69 o
   3  14   7        1.29       -3.67     11.33 o
   4  14   7       13.46       19.13     11.63 o
   5  14   7       38.27       50.21     15.17 o
  -9  15   7        0.23        8.82     12.43 o
  -8  15   7       93.09      103.63     14.98 o
  -7  15   7       14.30       28.28     14.59 o
  -6  15   7       16.42        5.94     12.51 o
  -5  15   7      178.33      169.68     13.29 o
  -4  15   7       12.59       19.00      6.78 o
  -3  15   7     1073.72     1230.39     46.92 o
  -2  15   7       68.64       60.44     11.70 o
  -1  15   7      186.25      214.27     29.24 o
   0  15   7      103.18      124.64     27.14 o
   1  15   7       10.31        9.23     15.17 o
   2  15   7      337.64      380.49     33.24 o
   3  15   7       85.73       55.46     16.68 o
   4  15   7       27.55       24.15     14.06 o
  -9  16   7        0.04        7.76     19.70 o
  -8  16   7       40.87       80.98     13.94 o
  -7  16   7       22.81       29.92      9.58 o
  -6  16   7      136.59      136.52     14.22 o
  -5  16   7        0.29        8.43      8.17 o
  -4  16   7      159.10      160.08     17.53 o
  -3  16   7        3.95        9.97     14.59 o
  -2  16   7        0.12      -17.20     17.20 o
  -1  16   7        9.86       -3.44     19.36 o
   0  16   7        5.49        7.23     17.12 o
   1  16   7       54.22       76.11     24.23 o
   2  16   7       53.75       41.31     14.80 o
   3  16   7        7.18       -7.51     14.67 o
  -8  17   7        0.48        0.20     10.64 o
  -7  17   7        0.04        5.96      9.84 o
  -6  17   7       61.25       71.34     10.72 o
  -5  17   7       53.16       42.10      9.13 o
  -4  17   7       13.01       17.77      6.10 o
  -3  17   7      105.64      105.47     15.92 o
  -2  17   7       39.64       44.71     22.26 o
  -1  17   7       57.66       44.00     21.68 o
   0  17   7       16.10       36.50     21.83 o
   1  17   7      116.10      107.16     24.05 o
   2  17   7       15.72       18.88     16.52 o
   3  17   7        6.88       16.30     28.04 o
  -7  18   7        9.68       -0.04      9.81 o
  -6  18   7      105.18      103.05     13.26 o
  -5  18   7        1.05       31.93     14.72 o
  -4  18   7      296.86      350.97     26.29 o
  -3  18   7        6.68       -9.94     20.20 o
  -2  18   7       99.99      127.32     27.14 o
  -1  18   7       10.49       -8.16     19.88 o
   0  18   7        4.61       -7.08     19.30 o
   1  18   7       27.43       21.01     27.98 o
   2  18   7      148.80      133.25     33.01 o
  -5  19   7      173.88      201.74     34.48 o
  -4  19   7        3.46       11.66     20.15 o
  -3  19   7       32.17       20.58     21.31 o
  -2  19   7       21.49       37.36     43.35 o
  -1  19   7       13.27       37.30     22.76 o
   0  19   7       43.98       18.67     20.42 o
 -12   0   8      493.57      488.92     43.45 o
 -11   0   8        0.04        4.64     16.20 o
 -10   0   8      977.20     1065.64     72.79 o
  -9   0   8      108.15      112.11     15.34 o
  -8   0   8      269.89      309.14     19.40 o
  -7   0   8     1689.96     1734.02     60.69 o
  -6   0   8       12.37       14.28      9.64 o
  -5   0   8      398.06      401.97     22.05 o
  -4   0   8       61.92       76.46     13.16 o
  -3   0   8      118.90      109.67     11.42 o
  -2   0   8      275.48      249.37     14.33 o
  -1   0   8      413.01      389.58     21.18 o
   0   0   8     1839.08     1976.60     65.15 o
   1   0   8      409.81      387.84     18.92 o
   2   0   8      194.17      225.10     22.98 o
   3   0   8       41.56       44.21     21.24 o
   4   0   8       43.91        9.02     11.15 o
   5   0   8       88.41      152.31     32.68 o
   6   0   8       14.08       26.76     77.44 o
 -12   1   8       36.55       32.91     14.71 o
 -11   1   8        0.10        6.95     11.97 o
 -10   1   8       14.08       16.50      9.55 o
  -9   1   8       24.20       38.23      8.69 o
  -8   1   8       57.03       57.81     11.09 o
  -7   1   8      129.05      138.31     11.49 o
  -6   1   8       60.61       66.53      6.88 o
  -5   1   8      100.10      104.42      7.67 o
  -4   1   8      316.00      349.25     13.94 o
  -3   1   8       34.03       40.54      5.90 o
  -2   1   8       49.22       64.00      6.71 o
  -1   1   8      136.84      159.77      9.35 o
   0   1   8        8.54       -0.31      5.40 o
   1   1   8      136.00      122.37      8.09 o
   2   1   8       15.75       15.10      5.80 o
   3   1   8      356.71      368.15     16.71 o
   4   1   8       46.32       31.91      8.45 o
   5   1   8       36.54       22.92     15.80 o
   6   1   8       20.94        1.70     19.58 o
 -12   2   8       97.48       93.82     14.52 o
 -11   2   8        0.07       -9.97      9.97 o
 -10   2   8      886.82      938.00     28.32 o
  -9   2   8      590.39      595.62     21.04 o
  -8   2   8      279.97      315.10     13.99 o
  -7   2   8      411.80      430.39     16.41 o
  -6   2   8       35.91       23.62      6.45 o
  -5   2   8       84.09       80.66      7.69 o
  -4   2   8      123.90      135.25      8.47 o
  -3   2   8      379.67      372.33     13.20 o
  -2   2   8       29.08       39.96      6.09 o
  -1   2   8       27.66       28.70      6.62 o
   0   2   8        0.20        2.42      7.21 o
   1   2   8       67.84       60.49      7.77 o
   2   2   8        2.76       -5.31      8.10 o
   3   2   8        4.85        1.68      4.63 o
   4   2   8      223.20      222.92     17.70 o
   5   2   8       32.91       45.21     17.36 o
   6   2   8       25.47      167.75    106.77 o
 -12   3   8        6.80       19.96     12.85 o
 -11   3   8      204.45      199.29     15.90 o
 -10   3   8        0.05       -9.10      9.10 o
  -9   3   8        0.29        6.88      8.23 o
  -8   3   8      365.08      366.08     18.06 o
  -7   3   8      106.72      121.19     10.52 o
  -6   3   8        7.00       14.11      6.28 o
  -5   3   8       59.80       60.48      8.26 o
  -4   3   8       46.87       46.58      6.51 o
  -3   3   8        0.59       13.25      5.08 o
  -2   3   8      252.88      228.66     11.65 o
  -1   3   8      688.91      712.12     19.15 o
   0   3   8      377.18      413.37     19.92 o
   1   3   8      120.53      116.39      9.16 o
   2   3   8       92.28       86.29      8.24 o
   3   3   8        4.81        2.20      5.06 o
   4   3   8        3.31        1.32      6.68 o
   5   3   8       16.69       25.02     17.58 o
   6   3   8        0.79       16.84     24.70 o
 -12   4   8       60.81       40.19     14.19 o
 -11   4   8       64.41       45.22     12.51 o
 -10   4   8        6.08        0.01     10.40 o
  -9   4   8      266.05      258.71     15.11 o
  -8   4   8       24.08        8.56     14.98 o
  -7   4   8      366.71      392.60     16.27 o
  -6   4   8      158.95      162.20     10.85 o
  -5   4   8      748.88      746.17     22.26 o
  -4   4   8       14.75        9.16      4.82 o
  -3   4   8      279.83      251.59     13.46 o
  -2   4   8      251.51      262.79      9.50 o
  -1   4   8      176.21      202.10     11.28 o
   0   4   8      339.97      334.65     18.47 o
   1   4   8        7.94        8.42      5.39 o
   2   4   8        2.31        3.15      8.29 o
   3   4   8        8.26       10.00      7.94 o
   4   4   8       60.93       52.69     12.51 o
   5   4   8        0.02        9.51     16.25 o
   6   4   8       47.01       53.66     22.38 o
 -12   5   8        9.47       24.18     16.43 o
 -11   5   8       44.85       64.83     12.53 o
 -10   5   8      108.28       91.21     11.84 o
  -9   5   8       16.23       12.99      8.33 o
  -8   5   8      151.94      137.71     12.71 o
  -7   5   8      392.80      345.03     14.96 o
  -6   5   8      573.62      611.48     20.63 o
  -5   5   8      254.70      236.24     11.36 o
  -4   5   8        0.05        4.86      6.31 o
  -3   5   8       58.10       63.87      7.96 o
  -2   5   8      138.90      135.50     11.16 o
  -1   5   8      831.96      853.58     27.97 o
   0   5   8      218.08      203.55     13.50 o
   1   5   8     1001.55     1074.95     37.11 o
   2   5   8      159.65      134.20     18.41 o
   3   5   8        7.47       -0.93      9.92 o
   4   5   8        0.24       -3.17      7.88 o
   5   5   8      136.55       91.99     20.73 o
   6   5   8        2.43        2.61     14.64 o
 -12   6   8       92.52       70.52     15.20 o
 -11   6   8      298.30      274.74     25.76 o
 -10   6   8        5.54       17.05     11.79 o
  -9   6   8       77.49       85.86     11.09 o
  -8   6   8       62.49       62.66      9.79 o
  -7   6   8      183.98      164.94     13.34 o
  -6   6   8       61.72       63.14      8.32 o
  -5   6   8      210.76      190.72     11.29 o
  -4   6   8      446.83      413.25     15.05 o
  -3   6   8      240.21      240.29     11.75 o
  -2   6   8       73.86       79.44      7.23 o
  -1   6   8        0.87       -2.68      5.26 o
   0   6   8      759.76      848.71     30.59 o
   1   6   8      537.17      542.25     22.07 o
   2   6   8       13.75       24.77      8.99 o
   3   6   8       51.34       86.82     12.28 o
   4   6   8       32.53       26.69     10.82 o
   5   6   8      250.99      272.74     30.23 o
   6   6   8      110.77       69.27     18.17 o
 -11   7   8       11.56       -5.55     11.29 o
 -10   7   8      192.66      182.59     15.85 o
  -9   7   8       72.46       56.53     11.31 o
  -8   7   8      454.07      417.04     25.71 o
  -7   7   8      262.98      221.74     15.25 o
  -6   7   8        9.43        4.00      6.61 o
  -5   7   8       95.25       77.04      9.16 o
  -4   7   8      166.98      208.54     13.90 o
  -3   7   8      219.02      227.62     11.54 o
  -2   7   8       34.17       40.10      9.82 o
  -1   7   8        1.63        0.87      6.17 o
   0   7   8      604.31      642.26     54.90 o
   1   7   8      454.67      520.25     36.38 o
   2   7   8       22.03       32.68     10.01 o
   3   7   8      221.59      255.25     20.40 o
   4   7   8       41.08       28.56     10.35 o
   5   7   8       20.27       50.11     17.64 o
 -11   8   8        0.31      -12.36     12.36 o
 -10   8   8       83.79      111.06     12.93 o
  -9   8   8        7.89        8.97      9.45 o
  -8   8   8       22.07       28.50      9.44 o
  -7   8   8      152.59      139.18     11.44 o
  -6   8   8       17.13       22.55      8.94 o
  -5   8   8       67.26       54.96     11.55 o
  -4   8   8      101.78       88.06      8.08 o
  -3   8   8      226.21      188.11     15.15 o
  -2   8   8       55.85       65.46     12.69 o
  -1   8   8        1.34       10.08      5.67 o
   0   8   8        4.61       12.91      8.22 o
   1   8   8       76.11       47.76     14.13 o
   2   8   8       13.20        8.06      8.58 o
   3   8   8        0.71       -1.72     10.13 o
   4   8   8       71.50       55.02     12.69 o
   5   8   8       52.75       41.91     12.62 o
 -11   9   8       46.04       35.53     13.52 o
 -10   9   8        8.43       21.20     13.12 o
  -9   9   8       49.87       43.19     14.66 o
  -8   9   8       79.71       94.50     12.38 o
  -7   9   8       31.15       19.53      8.38 o
  -6   9   8      182.70      214.40     18.35 o
  -5   9   8       78.15       73.49      8.86 o
  -4   9   8       88.88       96.62      8.36 o
  -3   9   8      438.64      444.74     21.50 o
  -2   9   8        4.89        7.06      5.98 o
  -1   9   8      170.38      183.87     14.94 o
   0   9   8        8.06       -0.94     13.02 o
   1   9   8      119.08      120.54     18.40 o
   2   9   8        0.83       -6.33      8.79 o
   3   9   8       50.40       35.65     12.41 o
   4   9   8       30.61       30.95     14.95 o
   5   9   8       67.36       65.00     18.47 o
 -10  10   8        6.14       11.09     11.64 o
  -9  10   8       77.48      109.64     14.62 o
  -8  10   8       26.98        5.98      9.87 o
  -7  10   8      150.46      139.08     13.00 o
  -6  10   8        4.42       18.25     12.04 o
  -5  10   8        0.00       -5.26      6.64 o
  -4  10   8        8.03       10.57      6.42 o
  -3  10   8      677.67      673.51     43.24 o
  -2  10   8        9.68        8.85      7.00 o
  -1  10   8        1.10       -4.45     12.94 o
   0  10   8       98.61       88.75     20.94 o
   1  10   8        3.53       21.72     12.98 o
   2  10   8      445.32      441.18     25.45 o
   3  10   8       37.77       27.35     12.42 o
   4  10   8        1.34        5.30     11.13 o
   5  10   8        2.14        4.28     21.26 o
 -10  11   8      113.94      104.03     30.34 o
  -9  11   8       29.83       10.53     12.27 o
  -8  11   8        0.27       -3.66      8.96 o
  -7  11   8        6.90       14.56     11.09 o
  -6  11   8       51.91       39.77      8.51 o
  -5  11   8        0.56        2.15      9.49 o
  -4  11   8       45.99       54.02      9.31 o
  -3  11   8      117.80      133.06     13.47 o
  -2  11   8      543.77      580.92     39.57 o
  -1  11   8      367.37      305.19     26.86 o
   0  11   8       29.59       32.32     19.07 o
   1  11   8       56.85       45.48     16.66 o
   2  11   8       54.91       60.51     12.80 o
   3  11   8      196.74      202.53     25.92 o
   4  11   8      164.47      155.11     22.38 o
 -10  12   8       30.39       40.98     16.60 o
  -9  12   8        6.20        7.76     11.76 o
  -8  12   8       49.88       47.90     13.75 o
  -7  12   8      190.60      192.48     15.53 o
  -6  12   8       16.14       34.96      8.49 o
  -5  12   8      133.43      107.22     11.55 o
  -4  12   8      204.16      182.90     20.30 o
  -3  12   8      100.00       93.03     12.17 o
  -2  12   8      178.05      189.35     21.95 o
  -1  12   8        2.17      -13.76     16.97 o
   0  12   8       55.33       68.45     18.49 o
   1  12   8      233.80      229.25     23.77 o
   2  12   8       55.60       45.63     12.76 o
   3  12   8       21.16        7.41     14.66 o
   4  12   8       15.42       -8.24     12.96 o
  -9  13   8        8.81       -2.22     11.31 o
  -8  13   8        2.07        5.19     12.92 o
  -7  13   8        0.02        2.45      8.78 o
  -6  13   8       49.43       44.66     11.18 o
  -5  13   8       43.21       30.57      8.50 o
  -4  13   8       21.94       17.98      7.78 o
  -3  13   8       16.05       21.57      8.91 o
  -2  13   8      349.34      345.26     27.33 o
  -1  13   8       36.21       59.71     20.95 o
   0  13   8       20.81       27.07     18.37 o
   1  13   8        0.87       11.21     19.22 o
   2  13   8       38.98       49.84     19.91 o
   3  13   8        8.01        5.52     13.44 o
  -8  14   8       19.93       26.74     14.74 o
  -7  14   8      263.99      340.42     34.81 o
  -6  14   8        2.58        4.75      9.56 o
  -5  14   8      268.79      283.26     19.97 o
  -4  14   8       22.14        4.83      6.91 o
  -3  14   8        9.62       21.06     19.98 o
  -2  14   8       49.43       52.20     22.35 o
  -1  14   8        0.09       -5.83     17.17 o
   0  14   8       23.19       23.17     20.30 o
   1  14   8       47.56       56.85     20.30 o
   2  14   8       16.87       20.96     13.53 o
  -8  15   8      132.20      118.84     18.01 o
  -7  15   8      174.11      163.32     17.62 o
  -6  15   8      152.71      120.60     16.18 o
  -5  15   8        1.02        7.79      7.85 o
  -4  15   8        2.33        7.94     17.31 o
  -3  15   8       32.31       31.40     22.44 o
  -2  15   8       14.84       -3.69     19.50 o
  -1  15   8       29.78       30.95     19.89 o
   0  15   8        6.68       -8.76     18.29 o
   1  15   8      129.37      155.17     62.89 o
   2  15   8       41.49       26.43     18.20 o
  -6  16   8        5.10       14.09     10.39 o
  -5  16   8       10.56       17.95     17.17 o
  -4  16   8       67.31       73.23     22.81 o
  -3  16   8        8.48       10.59     23.26 o
  -2  16   8        6.97       13.67     28.25 o
  -1  16   8       68.96       53.07     30.92 o
   0  16   8        2.95       25.56     28.00 o
   1  16   8      367.24      418.13     40.91 o
  -5  17   8      109.54      122.52     22.14 o
  -4  17   8       56.66       25.34     26.75 o
  -3  17   8       43.00       29.30     22.64 o
  -2  17   8       86.34       73.21     27.08 o
  -1  17   8      130.60      156.62     28.33 o
 -11   1   9       73.20       72.31     14.84 o
 -10   1   9       97.44      106.22     15.51 o
  -9   1   9       21.88       18.47     10.82 o
  -8   1   9       21.49        3.17      9.74 o
  -7   1   9      120.11      137.72     12.95 o
  -6   1   9       24.98       15.42      8.78 o
  -5   1   9      198.02      183.11     12.27 o
  -4   1   9      373.56      379.63     15.25 o
  -3   1   9       56.52       63.24      8.71 o
  -2   1   9       15.42       10.51      6.55 o
  -1   1   9      287.00      288.05     19.62 o
   0   1   9        2.81        3.60      8.52 o
   1   1   9       47.94       39.70      9.17 o
   2   1   9      143.18       89.76     19.58 o
   3   1   9      141.89      138.44     22.08 o
   4   1   9       52.81       66.14     37.95 o
 -11   2   9       13.18       24.09     12.74 o
 -10   2   9      103.69       85.78     13.59 o
  -9   2   9        5.41        7.50     10.80 o
  -8   2   9      266.55      265.52     17.84 o
  -7   2   9      485.73      486.07     20.08 o
  -6   2   9      169.38      178.50     15.43 o
  -5   2   9      190.11      189.68     12.22 o
  -4   2   9      117.81      110.22      9.21 o
  -3   2   9        3.00       -4.13      6.43 o
  -2   2   9        3.35        0.85      4.84 o
  -1   2   9      300.24      277.26     17.49 o
   0   2   9      239.57      209.76     15.24 o
   1   2   9       46.61       40.21     12.86 o
   2   2   9      121.61       86.80     17.83 o
   3   2   9      122.05      210.29     23.28 o
   4   2   9       18.55       14.25     19.84 o
 -11   3   9       73.46       82.53     14.30 o
 -10   3   9        3.22       12.02     11.44 o
  -9   3   9        0.11        4.50     11.70 o
  -8   3   9      595.45      584.04     26.80 o
  -7   3   9        0.15       11.77     11.22 o
  -6   3   9      627.72      656.83     25.60 o
  -5   3   9       82.62       91.75     11.10 o
  -4   3   9      418.53      404.01     17.42 o
  -3   3   9        0.08       -5.45      5.45 o
  -2   3   9        1.55        3.19      5.36 o
  -1   3   9       18.37        2.27      9.23 o
   0   3   9       81.08       92.26     13.81 o
   1   3   9      692.16      756.13     33.62 o
   2   3   9      298.65      340.39     35.02 o
   3   3   9        1.91       -2.50     15.52 o
   4   3   9       18.54        2.11     17.86 o
 -11   4   9      103.06       98.34     14.74 o
 -10   4   9       31.14       24.72     11.86 o
  -9   4   9        4.05       -1.27      9.62 o
  -8   4   9        9.37       -3.27      8.85 o
  -7   4   9      357.95      349.53     18.21 o
  -6   4   9      857.89      901.36     34.37 o
  -5   4   9      135.69      106.98      9.45 o
  -4   4   9       59.77       61.71      8.48 o
  -3   4   9       43.20       30.27      6.71 o
  -2   4   9      149.97      153.53      8.35 o
  -1   4   9       12.60        7.08     13.65 o
   0   4   9       18.35       26.16     10.94 o
   1   4   9       28.15       33.67      8.29 o
   2   4   9       76.34      116.88     31.85 o
   3   4   9       42.41       31.73     20.06 o
   4   4   9      100.72      103.50     25.56 o
 -10   5   9        1.99        7.38     10.43 o
  -9   5   9      288.19      272.83     17.91 o
  -8   5   9       41.98       40.76     10.96 o
  -7   5   9      221.65      188.73     14.29 o
  -6   5   9      265.48      297.75     22.12 o
  -5   5   9       28.12       33.94      8.06 o
  -4   5   9        0.04        2.53      6.21 o
  -3   5   9        5.54       10.15      6.68 o
  -2   5   9      517.21      514.73     24.95 o
  -1   5   9        3.95        8.66     14.38 o
   0   5   9       64.04       62.13     18.79 o
   1   5   9        6.26        8.67      9.72 o
   2   5   9        4.35       -4.26     15.43 o
   3   5   9       25.27       14.57     19.83 o
   4   5   9       76.83       81.52     49.91 o
 -10   6   9      258.52      249.26     20.37 o
  -9   6   9        0.02      -10.87     10.87 o
  -8   6   9      190.19      173.71     14.36 o
  -7   6   9       72.97       63.52     10.89 o
  -6   6   9       97.50       92.78     11.59 o
  -5   6   9      635.70      663.07     25.24 o
  -4   6   9       73.76       87.20      9.32 o
  -3   6   9      281.10      261.87     19.09 o
  -2   6   9      178.25      175.86     15.03 o
  -1   6   9       47.00       40.11     14.96 o
   0   6   9        5.60        8.23     15.69 o
   1   6   9      671.58      700.85     38.67 o
   2   6   9        0.14        4.17      9.17 o
   3   6   9      123.60      151.61     46.61 o
   4   6   9       49.98       31.13     27.27 o
 -10   7   9       24.49       13.15     13.04 o
  -9   7   9       20.79       35.65     14.33 o
  -8   7   9       50.01       62.31     17.44 o
  -7   7   9       43.46       19.50     10.07 o
  -6   7   9      116.27      105.07     11.39 o
  -5   7   9       34.43       44.67     10.08 o
  -4   7   9        9.36        7.39      7.87 o
  -3   7   9       19.53       19.12      6.43 o
  -2   7   9       33.14       29.67      9.31 o
  -1   7   9       89.92       84.66     19.98 o
   0   7   9       81.00       94.50     18.18 o
   1   7   9        3.93       -3.15      8.17 o
   2   7   9        9.89       23.44     18.05 o
   3   7   9       85.27      110.74     25.56 o
 -10   8   9      128.42      118.79     19.65 o
  -9   8   9       59.99       50.60     12.93 o
  -8   8   9      158.35      143.23     16.38 o
  -7   8   9      157.10      169.24     14.93 o
  -6   8   9       81.92       43.88     13.18 o
  -5   8   9      160.46      149.42     15.36 o
  -4   8   9        0.35       -5.84      6.26 o
  -3   8   9        3.07        7.61      7.42 o
  -2   8   9      116.66      105.01     12.27 o
  -1   8   9        0.57        9.71     23.28 o
   0   8   9       95.18       79.55     19.53 o
   1   8   9      118.01      130.85     17.49 o
   2   8   9        9.63       -0.24     10.40 o
   3   8   9      369.22      425.99     36.27 o
  -9   9   9       47.25       20.55     11.82 o
  -8   9   9        0.12        5.48     11.40 o
  -7   9   9       11.76       24.03     11.64 o
  -6   9   9        6.42       -4.61      9.00 o
  -5   9   9        0.86        3.26      8.50 o
  -4   9   9       11.63       14.50      6.38 o
  -3   9   9        0.07       -6.63      8.44 o
  -2   9   9        0.23        5.97     11.22 o
  -1   9   9       73.11       61.68     28.56 o
   0   9   9       75.53       91.08     29.30 o
   1   9   9       32.56       38.73     12.82 o
   2   9   9       20.12       23.49     11.66 o
  -9  10   9        5.94       12.34     12.12 o
  -8  10   9       76.64       67.30     15.42 o
  -7  10   9      172.50      154.41     15.97 o
  -6  10   9      161.86      134.56     15.65 o
  -5  10   9       65.05       62.72     12.07 o
  -4  10   9       99.52       75.34     11.58 o
  -3  10   9       70.85       51.57      8.95 o
  -2  10   9       23.45       18.64      7.57 o
  -1  10   9       72.70      105.49     29.70 o
   0  10   9       62.78       48.18     18.65 o
   1  10   9      177.83      162.69     19.43 o
   2  10   9        0.46       -6.39     11.37 o
  -8  11   9        9.14       -4.81     12.57 o
  -7  11   9       22.55        6.09      9.85 o
  -6  11   9       32.52       18.02     12.73 o
  -5  11   9        1.91       -5.56      9.36 o
  -4  11   9       36.97       33.33     13.04 o
  -3  11   9      157.49      158.53     18.73 o
  -2  11   9       39.18       38.95     27.05 o
  -1  11   9      111.79      141.98     21.59 o
   0  11   9       52.37       37.56     26.24 o
   1  11   9      140.34      142.19     28.59 o
  -7  12   9        2.04       23.89     10.64 o
  -6  12   9       72.35       49.12     20.07 o
  -5  12   9      292.54      286.19     24.94 o
  -4  12   9        3.50        7.40      9.24 o
  -3  12   9      136.44      178.38     43.86 o
  -2  12   9        3.05      -11.50     21.66 o
  -1  12   9       35.75       36.63     20.82 o
   0  12   9       19.93        7.22     18.95 o
   1  12   9       30.41       16.19     17.49 o
  -6  13   9       18.43       13.33     11.57 o
  -5  13   9        1.76       -0.95     17.38 o
  -4  13   9       56.42       46.48     18.66 o
  -3  13   9       16.64        9.99     23.19 o
  -2  13   9      121.02      119.21     24.42 o
  -1  13   9       45.76       26.96     28.61 o
   0  13   9        9.33       -2.23     20.43 o
  -5  14   9        5.17       14.63     17.70 o
  -4  14   9       63.18       48.03     25.35 o
  -3  14   9       74.53       71.91     25.46 o
  -2  14   9        5.74        2.82     21.96 o
  -9   0  10      340.91      350.79     33.93 o
  -8   0  10      270.09      232.54     33.30 o
  -7   0  10       41.67       14.54     18.55 o
  -6   0  10      521.92      533.36     36.22 o
  -5   0  10        7.17       17.84     21.37 o
  -4   0  10      436.05      506.47     36.72 o
  -3   0  10        5.36        6.32     13.86 o
  -2   0  10      512.08      564.75     39.60 o
  -1   0  10      280.15      365.94     85.42 o
   0   0  10       14.52       19.25     28.28 o
   1   0  10        3.74       23.62     25.40 o
  -9   1  10       56.21       48.25     14.21 o
  -8   1  10        0.55       -1.48     11.78 o
  -7   1  10        0.67        2.49     12.59 o
  -6   1  10       45.82       53.39     11.98 o
  -5   1  10        1.28       -0.67     11.35 o
  -4   1  10       56.90       52.87     12.29 o
  -3   1  10      142.98      115.13     18.49 o
  -2   1  10        0.41        6.82     19.15 o
  -1   1  10       67.02       25.61     19.91 o
   0   1  10       12.25       19.40     21.58 o
   1   1  10       19.95       45.00     20.02 o
  -9   2  10       35.37       45.95     13.64 o
  -8   2  10      359.00      402.59     23.57 o
  -7   2  10      135.15      141.51     20.33 o
  -6   2  10       64.18       59.62     12.64 o
  -5   2  10       21.63       24.07      9.27 o
  -4   2  10      196.08      199.67     16.77 o
  -3   2  10        2.11       -0.62      8.77 o
  -2   2  10      225.93      201.90     23.74 o
  -1   2  10       98.67      114.32     23.29 o
   0   2  10       24.98       21.47     18.72 o
   1   2  10      459.41      509.00     36.57 o
  -9   3  10       92.23       48.89     18.55 o
  -8   3  10        5.00        0.53     17.05 o
  -7   3  10        6.05       10.16     10.64 o
  -6   3  10        7.09       20.54     13.35 o
  -5   3  10       95.78       93.93     16.47 o
  -4   3  10        5.57       10.78      9.64 o
  -3   3  10      233.09      219.72     18.15 o
  -2   3  10      404.02      324.35     32.82 o
  -1   3  10        6.37       22.87     19.84 o
   0   3  10       18.21        1.45     16.84 o
   1   3  10       73.81       64.83     20.81 o
  -8   4  10       67.23       66.32     14.78 o
  -7   4  10       26.24       21.56     12.43 o
  -6   4  10       11.42       19.04     11.94 o
  -5   4  10       14.06       33.65     10.59 o
  -4   4  10       62.96       74.37     12.41 o
  -3   4  10       27.18        9.82      9.03 o
  -2   4  10       10.25       33.61     19.30 o
  -1   4  10      183.49      175.00     26.30 o
   0   4  10       73.41       37.38     21.07 o
   1   4  10      221.17      196.78     24.08 o
  -8   5  10        0.00       -0.26     12.25 o
  -7   5  10       26.23        7.87     12.01 o
  -6   5  10        0.01       -6.20     10.28 o
  -5   5  10       45.94       32.95     16.49 o
  -4   5  10        3.32        2.47      9.65 o
  -3   5  10       23.43       28.08     10.39 o
  -2   5  10        3.58        5.96     10.30 o
  -1   5  10        5.79       34.05     21.26 o
   0   5  10       10.90      -14.52     21.16 o
   1   5  10      265.88      237.55     29.88 o
  -8   6  10       67.35       75.53     15.44 o
  -7   6  10       84.76       80.54     17.59 o
  -6   6  10       71.46       87.41     12.42 o
  -5   6  10      127.19      149.63     17.93 o
  -4   6  10        1.48        6.91     11.62 o
  -3   6  10       38.36       19.56     10.76 o
  -2   6  10        0.54        4.09     18.20 o
  -1   6  10       57.86       76.02     19.84 o
   0   6  10      162.88      125.72     25.81 o
  -7   7  10        0.12       11.10     10.25 o
  -6   7  10      176.45      200.48     22.26 o
  -5   7  10      517.94      531.85     28.62 o
  -4   7  10        8.32       12.44     10.96 o
  -3   7  10        2.86       -6.15     10.63 o
  -2   7  10        0.16       -7.76     21.07 o
  -1   7  10       44.39        8.13     18.09 o
   0   7  10      308.58      234.94     83.25 o
  -7   8  10       51.65       41.46     15.04 o
  -6   8  10       18.63       26.95     13.13 o
  -5   8  10       64.50       59.52     13.07 o
  -4   8  10       18.88       27.32     11.32 o
  -3   8  10        0.10        4.35      8.76 o
  -2   8  10       72.97       83.66     33.19 o
  -1   8  10       10.11        6.44     19.40 o
  -6   9  10       14.73       12.97     17.27 o
  -5   9  10       98.02       81.39     14.45 o
  -4   9  10       39.65       35.62     12.38 o
  -3   9  10       45.47       33.85     20.28 o
  -2   9  10      147.65      109.28     38.40 o
  -4  10  10        4.92        4.23     30.00 o
 
